# Supplementary material for: Comprehensive Biochemical, Physiological, and Transcriptomic Analyses Provide Insights Into Floral Bud Dormancy in Rhododendron delavayi Franch
Source: Front Genet. 2022 May 17;13:856922. doi: 10.3389/fgene.2022.856922 (PMC9152171; doi:10.3389/fgene.2022.856922)
Supplement: Supplementary file 3 [file DataSheet1.xlsx]

## Sheet: Table S1
Table S1. List of Genes used for Validation through qRT PCR
Sr. No.	Gene ID	Name
1	DUH007358.1	LEA1	#N/A
2	DUH023203.1	FT	#N/A
3	DUH031171.1	PD	#N/A
4	DUH018622.1	AS	#N/A
5	DUH005395.1	ATP1	#N/A
6	DUH014934.1	HSP20	#N/A
7	DUH023436.1	LEA2	#N/A
8	DUH012531.1	ACS	#N/A
9	DUH021836.1	DREB	#N/A
10	DUH007301.1	BIPM	#N/A
11	DUH029024.1	HSP83	#N/A
12	DUH027955.1	ACP	#N/A
13	DUH015288.1	HSP2	#N/A
14	DUH018495.3	DAM2	#N/A
15	DUH014465.2	FLC	#N/A
16	DUH032732.1	ADH1	#N/A
17	DUH003965.1	DHN1	#N/A
18	DUH023801.2	DHN2	#N/A
19	DUH023804.1	DHN3	#N/A
20	DUH009129.1	DAM1	#N/A
21	DUH029738.5	DAM4	#N/A
22	DUH019919.1	TFL1	#N/A
23	DUH026084.1	SOC1-1	#N/A
24	DUH023656.1	SOC1-2	#N/A
25	DUH032586.1	CO	#N/A
26	DUH029194.1	APETALA1	#N/A
27	DUH031236.1	PHYA	#N/A
28	DUH012530.1	PHYB	#N/A
29	DUH014465.2	FLC	#N/A
30	DUH019081.1	ICE1	#N/A
31	DUH020753.1	GA20ox	#N/A

## Sheet: Table S2
Table S2. Summary statistics of reads from floral bud dormancy samples at different dormancy stages in Rhododendron
Samples	Total Raw Reads (Million)	Total Clean Reads (Million)	Total Clean Bases (Gb)	Clean Reads Q20 (%)	Clean Reads Q30 (%)	Clean Reads Ratio (%)
Bud-eco-A	51.24	48.58	4.37	99.04	96.75	94.8
Bud-eco-B	52.47	49.67	4.47	99.05	96.77	94.66
Bud-eco-C	51.19	48.76	4.39	99.08	96.85	95.26
Bud-endo-A	52.47	49.99	4.5	98.99	96.56	95.27
Bud-endo-B	52.47	50.03	4.5	99.08	96.85	95.35
Bud-endo-C	51.23	48.79	4.39	99.05	96.75	95.23
Bud-para-A	51.55	49.52	4.46	99.3	97.62	96.08
Bud-para-B	52.48	50.16	4.51	99.21	97.39	95.58
Bud-para-C	52.47	50	4.5	99.11	96.97	95.29
Bud-pre-A	51.69	49.74	4.48	98.97	96.46	96.22
Bud-pre-B	51.69	49.63	4.47	99	96.66	96
Bud-pre-C	51.69	49.47	4.45	98.97	96.66	95.7
Bud-rele-A	51.19	48.77	4.39	99.08	96.85	95.28
Bud-rele-B	48.11	45.83	4.12	99.07	96.81	95.27
Bud-rele-C	51.37	49.06	4.42	99.06	96.77	95.5
Total	773.31	738	66.42
Average				99.07	96.85	95.43

## Sheet: Table S3
Table S3 Summary statistics for RNA-Seq related to floral bud dormancy transcriptome analysis
Sample	Total Clean Reads	Total Mapping Ratio	Uniquely Mapping Ratio	Total Gene Number	Known Gene Number	Novel Gene Number	Total Transcript Number	Known Transcript Number	Novel Transcript Number
Bud-eco-A	48579400	0.7464	0.2774	29166	24716	4450	46342	19321	27021
Bud-eco-B	49672114	0.7426	0.2756	29324	24867	4457	46591	19672	26919
Bud-eco-C	48764974	0.7439	0.2727	28921	24540	4381	46251	19540	26711
Bud-endo-A	49994442	0.7569	0.2657	29485	25050	4435	46792	20004	26788
Bud-endo-B	50033800	0.7646	0.2475	29457	24993	4464	46909	20019	26890
Bud-endo-C	48785122	0.7681	0.2517	29159	24703	4456	46308	19526	26782
Bud-para-A	49524326	0.7776	0.2291	28831	24495	4336	45306	19214	26092
Bud-para-B	50157112	0.7462	0.279	28812	24459	4353	46213	19582	26631
Bud-para-C	50004624	0.76	0.2579	29349	24987	4362	46545	19993	26552
Bud-pre-A	49740124	0.7556	0.296	29046	24765	4281	46392	19737	26655
Bud-pre-B	49627926	0.759	0.2957	28870	24613	4257	45926	19441	26485
Bud-pre-C	49467982	0.7468	0.3072	28964	24684	4280	46394	19696	26698
Bud-rele-A	48767894	0.7467	0.2956	29512	25109	4403	46712	20037	26675
Bud-rele-B	45833252	0.7732	0.2665	29294	24942	4352	45757	19441	26316
Bud-rele-C	49064220	0.7535	0.295	29362	24947	4415	46815	19901	26914

## Sheet: Table S4
Table S4 List of predicted novel transcripts with unknown features or a new isoform of a known gene
Total_Novel_Transcript	39166
Coding_Transcript	31451
Noncoding_Transcript	7715
NovelIsoform	26359
NovelGene	5092

## Sheet: Table S5
Table S5. Detected Differentially expressed genes (DEGs) from all possible comparisons between flora bud dormancy stages
GeneID	PreVEco	PreVEndo	PreVPara	PreVRel	ParaVEco	ParaVEndo	ParaVRel	EndoVEco	End0VRel	ECOVRel	Common in
BGI_novel_G000007	Up			Up			Up		Up		4
BGI_novel_G000017	Up				Up			Up			3
BGI_novel_G000018	Up										1
BGI_novel_G000029	Down	Down	Down	Down							4
BGI_novel_G000066		Up						Down			3
BGI_novel_G000073		Up		Up		Up					4
BGI_novel_G000076	Down										1
BGI_novel_G000079	Down	Down	Down	Down							4
BGI_novel_G000087	Down	Down	Down	Down							4
BGI_novel_G000093		Down									2
BGI_novel_G000094	Up	Up	Up		Up		Down		Down	Down	7
BGI_novel_G000111	Up										1
BGI_novel_G000112	Down	Down							Up		3
BGI_novel_G000126	Down	Down	Down	Down							4
BGI_novel_G000140		Up	Up								3
BGI_novel_G000157	Down	Down	Down						Up	Up	5
BGI_novel_G000184		Down									2
BGI_novel_G000185	Down	Down	Down	Down							4
BGI_novel_G000186	Down	Down	Down	Down							4
BGI_novel_G000187	Up	Up	Up	Up							4
BGI_novel_G000198	Down	Down	Down								3
BGI_novel_G000202								Down			2
BGI_novel_G000204		Up						Down			3
BGI_novel_G000206		Up						Down	Down		4
BGI_novel_G000216	Down	Down					Up		Up	Up	5
BGI_novel_G000219	Down	Down									2
BGI_novel_G000226							Up				2
BGI_novel_G000237								Down			2
BGI_novel_G000239	Down	Down									2
BGI_novel_G000251	Down	Down									2
BGI_novel_G000260	Up	Up	Up				Down		Down	Down	6
BGI_novel_G000266		Up									2
BGI_novel_G000267								Down			2
BGI_novel_G000273	Up	Up	Up	Up							4
BGI_novel_G000277	Down	Down									2
BGI_novel_G000282	Up	Up									2
BGI_novel_G000283			Up								2
BGI_novel_G000289	Down			Down	Down		Down		Down		5
BGI_novel_G000297	Down	Down	Down	Down	Down	Down			Up	Up	8
BGI_novel_G000298	Up			Up	Up		Up				4
BGI_novel_G000305	Up		Up								2
BGI_novel_G000324		Up	Up					Down			4
BGI_novel_G000335	Down	Down									2
BGI_novel_G000355	Down			Down			Down		Down		4
BGI_novel_G000358	Down	Down	Down								3
BGI_novel_G000370				Up							2
BGI_novel_G000415	Up	Up	Up	Up	Up	Up		Up	Down	Down	9
BGI_novel_G000436	Down	Down									2
BGI_novel_G000465	Up	Up		Up	Up		Up				5
BGI_novel_G000466							Down				2
BGI_novel_G000479	Up	Up									2
BGI_novel_G000497	Down	Down	Down	Down							4
BGI_novel_G000501	Up										1
BGI_novel_G000506	Down		Down				Up		Up	Up	5
BGI_novel_G000508	Up	Up		Up			Up				4
BGI_novel_G000511	Up										1
BGI_novel_G000516	Up	Up		Up							3
BGI_novel_G000519			Down								2
BGI_novel_G000524	Up										1
BGI_novel_G000525	Up			Up	Up		Up				4
BGI_novel_G000546	Down										1
BGI_novel_G000548	Down	Down		Down							3
BGI_novel_G000576	Up			Up							2
BGI_novel_G000577	Up										1
BGI_novel_G000582			Up								2
BGI_novel_G000597		Up									2
BGI_novel_G000606		Up	Up								3
BGI_novel_G000614	Up			Up	Up						3
BGI_novel_G000621	Up	Up	Up	Up				Up			5
BGI_novel_G000655	Down	Down									2
BGI_novel_G000676	Down	Down									2
BGI_novel_G000698					Up		Up				3
BGI_novel_G000702	Down	Down	Down								3
BGI_novel_G000710	Up										1
BGI_novel_G000713	Up										1
BGI_novel_G000748	Up			Up							2
BGI_novel_G000754	Down	Down									2
BGI_novel_G000760	Up	Up									2
BGI_novel_G000763	Up	Up			Up						3
BGI_novel_G000778				Up			Up		Up		4
BGI_novel_G000783	Down										1
BGI_novel_G000794				Up							2
BGI_novel_G000799		Up									2
BGI_novel_G000808	Up			Up							2
BGI_novel_G000825	Up										1
BGI_novel_G000832	Up	Up	Up	Up							4
BGI_novel_G000846	Up	Up									2
BGI_novel_G000872					Up						2
BGI_novel_G000879	Down	Down	Down								3
BGI_novel_G000881		Up						Down			3
BGI_novel_G000915		Up	Up					Down			4
BGI_novel_G000922	Down	Down	Down	Down							4
BGI_novel_G000927	Down	Down	Down						Up		4
BGI_novel_G000931	Up	Up	Up								3
BGI_novel_G000938		Up						Down			3
BGI_novel_G000941							Up		Up		3
BGI_novel_G000942			Up		Down	Down					4
BGI_novel_G000952	Down	Down	Down								3
BGI_novel_G000962	Up	Up		Up	Up						4
BGI_novel_G000974		Up									2
BGI_novel_G000983	Down	Down	Down	Down							4
BGI_novel_G001023			Up								2
BGI_novel_G001024		Up	Up					Down			4
BGI_novel_G001025		Up						Down			3
BGI_novel_G001028		Up						Down			3
BGI_novel_G001031		Up	Up		Down			Down			5
BGI_novel_G001032		Up									2
BGI_novel_G001033		Up						Down			3
BGI_novel_G001039	Up	Up	Up		Up	Up			Down	Down	7
BGI_novel_G001040	Up	Up			Up						3
BGI_novel_G001044	Up	Up		Up	Up	Up	Up	Up		Down	8
BGI_novel_G001046		Up									2
BGI_novel_G001047		Up						Down			3
BGI_novel_G001052	Down	Down	Down	Down							4
BGI_novel_G001067	Up	Up	Up	Up	Down	Down	Down				7
BGI_novel_G001068	Down	Down									2
BGI_novel_G001072	Down	Down									2
BGI_novel_G001090	Down										1
BGI_novel_G001093	Down	Down	Down	Down							4
BGI_novel_G001108		Up	Up					Down			4
BGI_novel_G001110	Up	Up		Up	Up	Up	Up		Up		7
BGI_novel_G001156		Down	Down								3
BGI_novel_G001159		Up	Up		Down			Down			5
BGI_novel_G001172		Down									2
BGI_novel_G001220	Down	Down		Down							3
BGI_novel_G001230		Up						Down			3
BGI_novel_G001235	Down	Down	Down	Down							4
BGI_novel_G001238	Down										1
BGI_novel_G001256	Up	Up	Up								3
BGI_novel_G001277								Down			2
BGI_novel_G001278	Down	Down	Down	Down	Up			Up		Down	7
BGI_novel_G001283		Down									2
BGI_novel_G001285								Down			2
BGI_novel_G001296	Up	Up		Up							3
BGI_novel_G001297	Up	Up									2
BGI_novel_G001332	Up			Up							2
BGI_novel_G001339	Down										1
BGI_novel_G001343	Down	Down	Down	Down							4
BGI_novel_G001378	Up	Up		Up	Up	Up	Up				6
BGI_novel_G001379	Up	Up	Up	Up							4
BGI_novel_G001401	Down	Down	Down								3
BGI_novel_G001403	Down	Down									2
BGI_novel_G001413	Down										1
BGI_novel_G001461	Down	Down									2
BGI_novel_G001481		Down									2
BGI_novel_G001498	Down	Down	Down						Up		4
BGI_novel_G001545		Up									2
BGI_novel_G001550	Up	Up	Up		Down	Down	Down				6
BGI_novel_G001552	Up										1
BGI_novel_G001561		Down									2
BGI_novel_G001564	Down	Down	Down	Down							4
BGI_novel_G001565	Down	Down	Down	Down					Up		5
BGI_novel_G001583				Up			Up				3
BGI_novel_G001605	Down	Down	Down	Down							4
BGI_novel_G001616	Up										1
BGI_novel_G001618	Up										1
BGI_novel_G001621	Down	Down									2
BGI_novel_G001630							Down				2
BGI_novel_G001635	Down	Down									2
BGI_novel_G001661	Up				Up			Up			3
BGI_novel_G001662	Down									Up	2
BGI_novel_G001669	Down										1
BGI_novel_G001692		Up						Down			3
BGI_novel_G001697		Up						Down			3
BGI_novel_G001699		Up						Down			3
BGI_novel_G001705	Up	Up		Up	Up	Up	Up	Up			7
BGI_novel_G001708	Down										1
BGI_novel_G001716								Up			2
BGI_novel_G001721		Down									2
BGI_novel_G001730	Up										1
BGI_novel_G001738	Up	Up									2
BGI_novel_G001742	Down	Down									2
BGI_novel_G001766									Down		2
BGI_novel_G001774	Down	Down									2
BGI_novel_G001778	Down	Down	Down	Down							4
BGI_novel_G001779	Down	Down	Down	Down							4
BGI_novel_G001793		Down	Down								3
BGI_novel_G001795					Up						2
BGI_novel_G001823	Down	Down									2
BGI_novel_G001824	Up	Up	Up	Up	Down		Down				6
BGI_novel_G001826	Up	Up	Up		Down		Down				5
BGI_novel_G001839	Down	Down	Down	Down							4
BGI_novel_G001840			Up		Down	Down					4
BGI_novel_G001845		Down									2
BGI_novel_G001862									Up		2
BGI_novel_G001864	Up										1
BGI_novel_G001885	Up			Up	Up		Up				4
BGI_novel_G001903	Up	Up	Up								3
BGI_novel_G001915	Down	Down	Down	Down							4
BGI_novel_G001946		Up						Down			3
BGI_novel_G001956	Down										1
BGI_novel_G001964	Up										1
BGI_novel_G001983	Down	Down	Down						Up	Up	5
BGI_novel_G001989	Up	Up							Down	Down	4
BGI_novel_G002002		Down	Down						Up		4
BGI_novel_G002012	Down	Down	Down								3
BGI_novel_G002026	Up	Up									2
BGI_novel_G002030	Down	Down	Down	Down							4
BGI_novel_G002045	Down	Down	Down								3
BGI_novel_G002047	Down	Down									2
BGI_novel_G002059	Up	Up	Up	Up							4
BGI_novel_G002061	Up	Up	Up								3
BGI_novel_G002062	Up	Up	Up	Up							4
BGI_novel_G002081	Down	Down	Down								3
BGI_novel_G002087				Up			Up				3
BGI_novel_G002102	Down	Down	Down	Down	Down	Down	Down				7
BGI_novel_G002103		Down	Down		Up			Up			5
BGI_novel_G002105	Down	Down	Down	Down							4
BGI_novel_G002106				Down							2
BGI_novel_G002108	Down	Down	Down	Down							4
BGI_novel_G002116		Down									2
BGI_novel_G002160		Up						Down			3
BGI_novel_G002183		Down									2
BGI_novel_G002190		Down									2
BGI_novel_G002205	Down	Down									2
BGI_novel_G002213							Up				2
BGI_novel_G002235	Up										1
BGI_novel_G002238	Up	Up									2
BGI_novel_G002248	Down	Down	Down	Down		Down			Up		6
BGI_novel_G002250	Up			Up	Up		Up				4
BGI_novel_G002256	Down	Down									2
BGI_novel_G002260		Up	Up					Down			4
BGI_novel_G002261		Up	Up		Down			Down			5
BGI_novel_G002262	Down	Down							Up		3
BGI_novel_G002268	Down	Down		Down							3
BGI_novel_G002298							Up				2
BGI_novel_G002303	Down										1
BGI_novel_G002306	Up										1
BGI_novel_G002317	Up			Up							2
BGI_novel_G002328		Down									2
BGI_novel_G002330	Down	Down									2
BGI_novel_G002341	Down	Down	Down								3
BGI_novel_G002362							Down			Down	3
BGI_novel_G002370	Down										1
BGI_novel_G002373	Down	Down	Down	Down							4
BGI_novel_G002383		Down									2
BGI_novel_G002400					Up		Up				3
BGI_novel_G002420				Up							2
BGI_novel_G002465	Down										1
BGI_novel_G002472	Up	Up							Down	Down	4
BGI_novel_G002474		Down									2
BGI_novel_G002481		Down									2
BGI_novel_G002484	Down	Down		Down							3
BGI_novel_G002500	Down	Down	Down				Up		Up		5
BGI_novel_G002501			Up	Up	Down	Down			Up	Up	7
BGI_novel_G002502	Down	Down	Down						Up	Up	5
BGI_novel_G002503										Up	2
BGI_novel_G002506	Down	Down	Down	Down							4
BGI_novel_G002509	Down	Down	Down								3
BGI_novel_G002512	Down										1
BGI_novel_G002516								Up			2
BGI_novel_G002535				Up			Up		Up	Up	5
BGI_novel_G002537	Down	Down	Down				Up		Up	Up	6
BGI_novel_G002540				Up			Up		Up	Up	5
BGI_novel_G002543	Down	Down	Down			Down	Up		Up	Up	7
BGI_novel_G002548				Up						Up	3
BGI_novel_G002567	Up										1
BGI_novel_G002580	Down	Down									2
BGI_novel_G002626	Down	Down	Down	Down							4
BGI_novel_G002629	Down	Down	Down	Down							4
BGI_novel_G002638	Up		Up								2
BGI_novel_G002650		Up									2
BGI_novel_G002660							Up				2
BGI_novel_G002692	Down	Down									2
BGI_novel_G002724					Up		Up				3
BGI_novel_G002732	Up	Up		Up	Up		Up	Up	Up		7
BGI_novel_G002733	Up	Up		Up	Up	Up	Up	Up	Up		8
BGI_novel_G002735	Up			Up	Up		Up	Up	Up		6
BGI_novel_G002737				Up			Up				3
BGI_novel_G002739	Up			Up	Up		Up	Up	Up		6
BGI_novel_G002740	Up	Up		Up	Up	Up	Up	Up	Up		8
BGI_novel_G002744	Up	Up		Up	Up	Up	Up	Up	Up		8
BGI_novel_G002745	Up	Up		Up	Up	Up	Up				6
BGI_novel_G002746	Up	Up		Up			Up				4
BGI_novel_G002756	Down	Down									2
BGI_novel_G002764	Up			Up	Up		Up	Up	Up		6
BGI_novel_G002780	Down	Down	Down	Down							4
BGI_novel_G002796	Down	Down	Down								3
BGI_novel_G002823	Down	Down	Down	Down							4
BGI_novel_G002825	Down	Down	Down	Down							4
BGI_novel_G002849	Down	Down									2
BGI_novel_G002857		Up									2
BGI_novel_G002859	Down										1
BGI_novel_G002864			Up								2
BGI_novel_G002866	Up	Up		Up	Up	Up	Up				6
BGI_novel_G002870	Up										1
BGI_novel_G002873	Up			Up	Up						3
BGI_novel_G002874		Up	Up								3
BGI_novel_G002893	Up	Up		Up	Up	Up	Up				6
BGI_novel_G002899	Down										1
BGI_novel_G002912							Up				2
BGI_novel_G002913	Down	Down	Down	Down							4
BGI_novel_G002914	Up										1
BGI_novel_G002915		Up									2
BGI_novel_G002924	Down	Down	Down								3
BGI_novel_G002926	Down	Down	Down								3
BGI_novel_G002932		Down									2
BGI_novel_G002936	Down	Down	Down	Down							4
BGI_novel_G002968	Up										1
BGI_novel_G002998	Up	Up									2
BGI_novel_G003012		Down									2
BGI_novel_G003020	Down	Down	Down								3
BGI_novel_G003055	Up	Up	Up	Up			Down				5
BGI_novel_G003057	Down	Down									2
BGI_novel_G003058	Down	Down									2
BGI_novel_G003059	Down	Down									2
BGI_novel_G003064	Down	Down	Down	Down							4
BGI_novel_G003074	Down	Down	Down						Up	Up	5
BGI_novel_G003075	Down	Down	Down						Up		4
BGI_novel_G003087				Down					Down		3
BGI_novel_G003106	Down	Down	Down	Up			Up		Up	Up	7
BGI_novel_G003111	Down	Down									2
BGI_novel_G003116	Up	Up									2
BGI_novel_G003125	Down			Down	Down		Down		Down		5
BGI_novel_G003130		Up									2
BGI_novel_G003138		Down									2
BGI_novel_G003139	Down	Down		Down							3
BGI_novel_G003160	Up										1
BGI_novel_G003163			Up		Down			Down			4
BGI_novel_G003167		Up						Down			3
BGI_novel_G003176			Up		Down	Down	Down				5
BGI_novel_G003177			Up		Down	Down	Down				5
BGI_novel_G003183		Down									2
BGI_novel_G003199			Up								2
BGI_novel_G003205	Down	Down							Up	Up	4
BGI_novel_G003229	Down	Down		Down							3
BGI_novel_G003231	Down	Down	Down	Down							4
BGI_novel_G003238	Down	Down	Down	Down		Down			Up	Up	7
BGI_novel_G003274	Down	Down	Down								3
BGI_novel_G003287	Down	Down									2
BGI_novel_G003288	Down										1
BGI_novel_G003292							Up				2
BGI_novel_G003296	Up	Up									2
BGI_novel_G003298	Up	Up		Up	Up		Up				5
BGI_novel_G003323	Up	Up		Up							3
BGI_novel_G003324	Up	Up									2
BGI_novel_G003328	Down	Down		Down							3
BGI_novel_G003372	Down	Down	Down								3
BGI_novel_G003391	Up			Up							2
BGI_novel_G003411	Up		Up			Down	Down				4
BGI_novel_G003413			Up								2
BGI_novel_G003446	Down			Down			Down		Down		4
BGI_novel_G003447	Down			Down			Down		Down		4
BGI_novel_G003456		Up						Down			3
BGI_novel_G003474	Down	Down									2
BGI_novel_G003477	Up										1
BGI_novel_G003480		Up									2
BGI_novel_G003493	Down										1
BGI_novel_G003494	Up			Up							2
BGI_novel_G003495			Up		Down			Down			4
BGI_novel_G003496		Up									2
BGI_novel_G003501	Down	Down									2
BGI_novel_G003507	Up										1
BGI_novel_G003527						Up					2
BGI_novel_G003536	Up			Up							2
BGI_novel_G003550	Up										1
BGI_novel_G003557	Down	Down		Down							3
BGI_novel_G003559	Up	Up		Up							3
BGI_novel_G003567				Up			Up		Up		4
BGI_novel_G003571	Down	Down									2
BGI_novel_G003576	Up	Up		Up	Up		Up		Up		6
BGI_novel_G003630								Up			2
BGI_novel_G003633	Down	Down		Down							3
BGI_novel_G003661								Down			2
BGI_novel_G003662	Down										1
BGI_novel_G003667	Up	Up		Up	Up	Up	Up		Up		7
BGI_novel_G003698	Up	Up	Up								3
BGI_novel_G003700	Up	Up									2
BGI_novel_G003707	Up	Up		Up	Up	Up	Up	Up	Up		8
BGI_novel_G003709	Up	Up		Up	Up	Up	Up	Up	Up		8
BGI_novel_G003710	Up	Up		Up	Up	Up	Up	Up	Up		8
BGI_novel_G003711	Up	Up		Up	Up	Up	Up		Up		7
BGI_novel_G003729	Up	Up	Up	Up							4
BGI_novel_G003765				Up							2
BGI_novel_G003777								Down			2
BGI_novel_G003783	Up	Up		Up	Up	Up	Up	Up	Up	Up	9
BGI_novel_G003784	Up	Up		Up	Up	Up	Up	Up			7
BGI_novel_G003804		Up						Down			3
BGI_novel_G003831	Down			Down							2
BGI_novel_G003842	Up	Up		Up							3
BGI_novel_G003846	Down	Down	Down								3
BGI_novel_G003847	Down	Down	Down	Down							4
BGI_novel_G003858	Down	Down	Down	Down	Down			Down		Up	7
BGI_novel_G003859	Down	Down	Down	Down							4
BGI_novel_G003862	Up										1
BGI_novel_G003878	Up			Up							2
BGI_novel_G003888	Down										1
BGI_novel_G003891		Up									2
BGI_novel_G003907			Up		Down	Down	Down				5
BGI_novel_G003912	Down	Down	Down	Down							4
BGI_novel_G003921			Down								2
BGI_novel_G003928	Down	Down		Down							3
BGI_novel_G003944		Up	Up		Down		Down	Down			6
BGI_novel_G003956		Up						Down			3
BGI_novel_G003965		Up						Down			3
BGI_novel_G003970	Up										1
BGI_novel_G003972		Down									2
BGI_novel_G003973	Down	Down									2
BGI_novel_G003989	Down	Down									2
BGI_novel_G004000	Down										1
BGI_novel_G004002		Up		Up		Up					4
BGI_novel_G004013	Down	Down									2
BGI_novel_G004014	Down	Down									2
BGI_novel_G004027	Down	Down	Down	Down							4
BGI_novel_G004049		Up	Up					Down			4
BGI_novel_G004053	Up			Up	Up		Up				4
BGI_novel_G004128		Up						Down			3
BGI_novel_G004136		Down									2
BGI_novel_G004149	Down				Down						2
BGI_novel_G004194	Down	Down	Down	Down							4
BGI_novel_G004195	Down	Down	Down	Down							4
BGI_novel_G004201	Down										1
BGI_novel_G004222	Down	Down	Down								3
BGI_novel_G004232	Up	Up	Up	Up							4
BGI_novel_G004239	Down	Down	Down								3
BGI_novel_G004250		Up	Up		Down			Down			5
BGI_novel_G004303	Down	Down	Down	Down							4
BGI_novel_G004315	Down	Down	Down						Up		4
BGI_novel_G004320	Up							Up			2
BGI_novel_G004323	Up				Up			Up			3
BGI_novel_G004355	Down	Down	Down	Down							4
BGI_novel_G004379	Down	Down	Down						Up		4
BGI_novel_G004380		Up						Down			3
BGI_novel_G004389		Up						Down			3
BGI_novel_G004405	Up	Up		Up	Up	Up	Up				6
BGI_novel_G004406		Down					Up		Up		4
BGI_novel_G004417	Up	Up									2
BGI_novel_G004442								Down			2
BGI_novel_G004459			Up								2
BGI_novel_G004469	Down	Down	Down	Down							4
BGI_novel_G004487	Down	Down									2
BGI_novel_G004488	Down	Down	Down	Down							4
BGI_novel_G004491	Up	Up									2
BGI_novel_G004492	Up	Up	Up	Up	Up	Up			Down	Down	8
BGI_novel_G004501		Up									2
BGI_novel_G004503	Down	Down	Down	Down							4
BGI_novel_G004505	Down										1
BGI_novel_G004506		Up	Up								3
BGI_novel_G004511				Up							2
BGI_novel_G004516				Up			Up		Up	Up	5
BGI_novel_G004520	Up	Up		Up	Up		Up				5
BGI_novel_G004564	Up										1
BGI_novel_G004569			Up			Down	Down				4
BGI_novel_G004574		Up						Down			3
BGI_novel_G004591	Up										1
BGI_novel_G004598		Down									2
BGI_novel_G004600	Down	Down	Down	Down							4
BGI_novel_G004603	Down	Down									2
BGI_novel_G004614	Down	Down	Down			Down			Up	Up	6
BGI_novel_G004618	Down	Down							Up	Up	4
BGI_novel_G004627		Down									2
BGI_novel_G004631	Down			Down							2
BGI_novel_G004635	Down	Down	Down	Down							4
BGI_novel_G004636	Up			Up	Up		Up		Up		5
BGI_novel_G004637	Down	Down	Down			Down	Up	Up	Up	Up	8
BGI_novel_G004654	Up										1
BGI_novel_G004665								Down			2
BGI_novel_G004686	Down	Down	Down								3
BGI_novel_G004688	Down	Down	Down								3
BGI_novel_G004689	Up	Up			Up	Up				Down	5
BGI_novel_G004692	Up	Up									2
BGI_novel_G004703	Down	Down									2
BGI_novel_G004715	Down	Down									2
BGI_novel_G004719	Up	Up	Up		Down	Down	Down				6
BGI_novel_G004724		Down									2
BGI_novel_G004727	Up	Up	Up	Up							4
BGI_novel_G004728	Up	Up	Up	Up							4
BGI_novel_G004729	Up	Up	Up	Up							4
BGI_novel_G004730	Up	Up	Up	Up							4
BGI_novel_G004737	Up	Up		Up							3
BGI_novel_G004740	Up										1
BGI_novel_G004743	Up			Up							2
BGI_novel_G004749		Up	Up					Down			4
BGI_novel_G004755	Down										1
BGI_novel_G004757	Up			Up			Up				3
BGI_novel_G004771	Down										1
BGI_novel_G004774	Up										1
BGI_novel_G004775	Down			Down							2
BGI_novel_G004787								Down			2
BGI_novel_G004789	Down	Down	Down	Down	Down	Down			Up	Up	8
BGI_novel_G004799		Up									2
BGI_novel_G004805	Down	Down									2
BGI_novel_G004807			Down								2
BGI_novel_G004809	Down	Down									2
BGI_novel_G004814	Up	Up									2
BGI_novel_G004815	Up										1
BGI_novel_G004827	Up			Up	Up		Up				4
BGI_novel_G004832		Up	Up					Down			4
BGI_novel_G004833	Down	Down									2
BGI_novel_G004861	Up										1
BGI_novel_G004869	Up										1
BGI_novel_G004884		Up						Down			3
BGI_novel_G004887	Down	Down	Down	Down							4
BGI_novel_G004889		Up									2
BGI_novel_G004892			Up		Down						3
BGI_novel_G004901	Up			Up							2
BGI_novel_G004932	Up			Up	Up		Up		Up		5
BGI_novel_G004974	Down	Down									2
BGI_novel_G004979	Down	Down		Down							3
BGI_novel_G005001	Down	Down	Down	Down							4
BGI_novel_G005018			Up								2
BGI_novel_G005029	Down	Down	Down	Down							4
BGI_novel_G005044	Up										1
BGI_novel_G005045	Up	Up									2
BGI_novel_G005046	Up	Up	Up	Up							4
BGI_novel_G005048		Up	Up		Down		Down	Down	Down		7
BGI_novel_G005049					Down			Down			3
BGI_novel_G005070				Up							2
BGI_novel_G005073	Down	Down		Up			Up		Up	Up	6
BGI_novel_G005076		Up									2
DUH000014.1	Down	Down									2
DUH000017.1	Up	Up	Up	Up			Down		Down	Down	7
DUH000019.1	Down	Down	Down	Down	Up			Up			6
DUH000020.1	Down		Down	Down		Up			Down		5
DUH000023.2	Up	Up	Up		Up	Up		Up	Down	Down	8
DUH000037.1	Down	Down	Down	Down	Down						5
DUH000041.2		Down									2
DUH000051.2					Down	Down	Down				4
DUH000061.1	Up	Up			Up						3
DUH000072.1	Down	Down	Down	Down							4
DUH000083.1			Down								2
DUH000086.2	Down	Down									2
DUH000087.1	Down										1
DUH000092.1	Up										1
DUH000105.1					Up						2
DUH000138.1		Down									2
DUH000159.1	Up	Up	Up	Up							4
DUH000160.1	Up	Up				Up			Down		4
DUH000161.1	Up	Up		Up	Up						4
DUH000163.1	Down	Down	Down						Up	Up	5
DUH000171.2	Down	Down	Down	Down							4
DUH000174.1	Down	Down									2
DUH000177.1	Down	Down					Up		Up	Up	5
DUH000180.1	Up										1
DUH000181.1	Down	Down		Down							3
DUH000184.1	Down										1
DUH000192.1								Up			2
DUH000193.1	Up							Up			2
DUH000194.1	Down	Down	Down	Down							4
DUH000214.1	Up	Up		Up	Up		Up				5
DUH000215.1	Down	Down		Down	Down	Down					5
DUH000216.1									Up		2
DUH000218.1	Down	Down									2
DUH000242.1			Up								2
DUH000263.3	Down	Down	Down	Down							4
DUH000280.1	Down	Down									2
DUH000286.2	Down	Down									2
DUH000300.1	Down	Down	Down	Down							4
DUH000317.5	Down	Down									2
DUH000321.2		Down									2
DUH000330.1	Down	Down									2
DUH000333.1	Up			Up	Up		Up				4
DUH000334.1	Down	Down	Down	Down							4
DUH000357.1	Down	Down	Down						Up	Up	5
DUH000366.2	Down	Down									2
DUH000370.1	Down	Down	Down	Down		Down	Up	Up	Up	Up	9
DUH000374.1	Down	Down									2
DUH000380.1			Up		Down	Down	Down				5
DUH000395.1	Up	Up	Up								3
DUH000397.1	Down	Down	Down	Down							4
DUH000404.1	Down	Down	Down	Down	Down	Down			Up	Up	8
DUH000418.1	Down	Down									2
DUH000428.1	Up										1
DUH000431.1	Down	Down	Down	Down							4
DUH000437.1							Up				2
DUH000442.1		Down	Down				Up		Up		5
DUH000447.1			Down								2
DUH000449.1		Down		Down							3
DUH000453.1		Down									2
DUH000454.1	Up	Up	Up	Up							4
DUH000460.1	Down										1
DUH000466.1	Down	Down	Down								3
DUH000468.1	Down	Down	Down								3
DUH000469.1	Down	Down									2
DUH000470.1	Down	Down									2
DUH000472.1	Down	Down									2
DUH000474.1	Down	Down	Down	Down							4
DUH000488.1	Down	Down	Down								3
DUH000498.1	Down	Down							Up		3
DUH000508.3	Up	Up	Up				Down			Down	5
DUH000509.1			Down								2
DUH000521.1	Down	Down									2
DUH000526.1	Up	Up		Up							3
DUH000531.1	Up	Up	Up	Up							4
DUH000539.1		Down							Up		3
DUH000549.1	Down	Down	Down	Down							4
DUH000552.1	Down	Down	Down	Down							4
DUH000555.1		Down									2
DUH000558.1	Down	Down	Down	Down	Down	Down					6
DUH000559.1	Up										1
DUH000567.1		Down									2
DUH000577.2	Down	Down	Down	Down							4
DUH000578.1	Up	Up			Up			Up		Down	5
DUH000579.2	Down	Down									2
DUH000585.1		Up	Up								3
DUH000588.3	Down	Down	Down	Down							4
DUH000589.1	Down	Down	Down	Down							4
DUH000597.1							Up				2
DUH000609.1	Down	Down	Down	Down							4
DUH000612.1		Down									2
DUH000617.1			Down								2
DUH000621.1	Down	Down	Down						Up		4
DUH000623.2	Down	Down									2
DUH000637.1	Down	Down	Down	Down	Down	Down	Down				7
DUH000640.1		Down									2
DUH000641.1				Up							2
DUH000649.1		Down									2
DUH000666.1		Down									2
DUH000673.1	Down	Down					Up		Up	Up	5
DUH000685.1		Down		Up			Up		Up	Up	6
DUH000690.1	Up										1
DUH000749.1		Down									2
DUH000753.1	Down	Down		Down							3
DUH000754.1	Down	Down		Down							3
DUH000756.1	Down	Down	Down	Down							4
DUH000759.1	Down	Down	Down	Down							4
DUH000763.1	Up										1
DUH000769.1	Down	Down									2
DUH000770.1	Up			Up							2
DUH000791.1	Down	Down									2
DUH000792.1	Down	Down	Down								3
DUH000798.1	Down	Down		Down							3
DUH000801.1	Down										1
DUH000808.2	Down	Down	Down	Down							4
DUH000811.1		Down									2
DUH000828.1									Up		2
DUH000830.1							Up				2
DUH000833.1							Up		Up		3
DUH000838.1	Down	Down	Down	Down							4
DUH000854.1	Down	Down	Down				Up		Up	Up	6
DUH000859.1	Up			Up	Up						3
DUH000861.1	Up	Up	Up	Up							4
DUH000870.1		Down	Down								3
DUH000871.1						Down	Down				3
DUH000872.1	Down	Down									2
DUH000889.1	Up										1
DUH000902.2	Down	Down	Down	Down							4
DUH000943.1	Up	Up	Up			Down	Down				5
DUH000946.1	Down	Down	Down	Down							4
DUH000947.1		Down									2
DUH000959.1	Up	Up	Up								3
DUH000973.1	Down	Down	Down								3
DUH000974.1	Up	Up	Up	Up	Up	Up	Up				7
DUH000989.1	Down	Down									2
DUH000990.1	Down	Down	Down	Down							4
DUH001008.1	Up		Up								2
DUH001013.1	Down	Down	Down						Up		4
DUH001019.1		Down									2
DUH001022.1	Up										1
DUH001030.1				Up			Up				3
DUH001040.1		Down		Down							3
DUH001048.3		Down									2
DUH001053.1	Down	Down									2
DUH001069.1									Up		2
DUH001070.1	Up										1
DUH001087.1	Up										1
DUH001095.1		Down	Down				Up		Up	Up	6
DUH001100.1	Down	Down	Down						Up		4
DUH001118.1			Down		Up						3
DUH001123.1		Down									2
DUH001127.1		Down	Down				Up		Up		5
DUH001128.1	Up	Up	Up								3
DUH001132.1	Up										1
DUH001133.1	Up	Up									2
DUH001136.1	Down	Down	Down						Up		4
DUH001137.1		Down									2
DUH001140.1	Down	Down									2
DUH001144.1	Up	Up	Up	Up							4
DUH001146.4	Down	Down									2
DUH001165.1		Down									2
DUH001186.1	Down	Down				Down			Up		4
DUH001196.1	Up	Up									2
DUH001197.1		Down									2
DUH001198.3		Down									2
DUH001200.1	Down										1
DUH001201.3	Down	Down									2
DUH001204.1	Up	Up	Up	Up				Up			5
DUH001207.2	Down	Down	Down								3
DUH001214.1	Down	Down	Down								3
DUH001219.1							Up				2
DUH001224.1	Down										1
DUH001226.1	Down	Down									2
DUH001229.2	Up			Up							2
DUH001231.2	Up	Up									2
DUH001234.1								Down			2
DUH001238.1	Down	Down	Down								3
DUH001271.1	Down	Down	Down								3
DUH001295.2	Up										1
DUH001296.1	Up	Up	Up		Down	Down	Down				6
DUH001300.1		Down									2
DUH001303.1	Down	Down									2
DUH001306.1	Down	Down									2
DUH001329.1	Down	Down									2
DUH001330.1	Down	Down	Down								3
DUH001331.1				Up			Up				3
DUH001348.1	Down	Down	Down	Down							4
DUH001362.1	Down			Down							2
DUH001363.2	Down	Down	Down								3
DUH001370.1		Down									2
DUH001371.1	Down	Down									2
DUH001372.1		Down									2
DUH001386.1	Down	Down		Down							3
DUH001387.1	Up	Up	Up	Up		Down	Down				6
DUH001389.1	Down	Down	Down	Down							4
DUH001395.1	Up	Up	Up	Up							4
DUH001397.1	Up										1
DUH001400.1	Up							Up			2
DUH001404.1	Up										1
DUH001407.2	Down	Down									2
DUH001412.1		Down									2
DUH001413.1	Down	Down	Down	Down	Down	Down			Up	Up	8
DUH001419.1		Down									2
DUH001438.1	Up	Up	Up				Down		Down	Down	6
DUH001441.1	Down	Down	Down	Down							4
DUH001442.1	Up	Up	Up	Up						Down	5
DUH001450.1		Down									2
DUH001456.1	Up										1
DUH001462.1	Down	Down	Down								3
DUH001477.1		Down									2
DUH001479.1	Down										1
DUH001487.1	Up			Up							2
DUH001488.1	Down	Down									2
DUH001491.1		Down									2
DUH001494.1							Up				2
DUH001501.1		Down									2
DUH001542.1		Down	Down								3
DUH001543.1	Up	Up		Up							3
DUH001549.1	Down	Down									2
DUH001551.1	Up	Up	Up	Up	Up			Up			6
DUH001552.1			Down								2
DUH001557.1	Down	Down	Down								3
DUH001589.1		Down									2
DUH001594.1	Down			Down	Down	Down	Down				5
DUH001603.1	Down	Down									2
DUH001604.2	Up										1
DUH001620.5	Down										1
DUH001648.5	Down	Down	Down		Down	Down			Up	Up	7
DUH001653.1	Up	Up		Up	Up						4
DUH001656.1	Down	Down	Down						Up	Up	5
DUH001664.1	Down	Down									2
DUH001680.1	Down	Down	Down								3
DUH001685.1	Down	Down							Up	Up	4
DUH001686.1			Up		Down	Down	Down				5
DUH001688.1	Up	Up	Up				Down				4
DUH001693.1	Up	Up			Up	Up					4
DUH001695.1	Down	Down	Down						Up		4
DUH001707.2	Down	Down	Down								3
DUH001721.1	Down	Down		Down							3
DUH001730.1		Up	Up								3
DUH001732.1	Down										1
DUH001752.1	Down	Down	Down	Down	Down	Down					6
DUH001753.1	Down	Down	Down	Down	Down		Down				6
DUH001762.1	Up	Up									2
DUH001781.1	Down	Down	Down				Up	Up	Up	Up	7
DUH001785.1	Up	Up	Up	Up							4
DUH001797.1	Down	Down			Down						3
DUH001800.1	Down	Down	Down	Down							4
DUH001809.1	Up	Up	Up	Up							4
DUH001810.1	Down	Down	Down								3
DUH001831.1			Down								2
DUH001836.1	Down										1
DUH001842.1	Down	Down	Down						Up		4
DUH001844.1	Up			Up	Up		Up				4
DUH001850.1	Up	Up	Up	Up							4
DUH001851.1	Down	Down	Down	Down					Up		5
DUH001852.1	Up	Up									2
DUH001864.2	Down	Down	Down	Down							4
DUH001869.1		Up									2
DUH001870.1	Down	Down	Down								3
DUH001874.1	Down										1
DUH001885.1	Down	Down									2
DUH001886.1	Down	Down									2
DUH001888.3	Up	Up	Up		Down	Down	Down		Down	Down	8
DUH001889.1	Up	Up	Up		Down		Down		Down	Down	7
DUH001902.1	Up	Up		Up	Up	Up	Up	Up	Up		8
DUH001912.1	Up	Up	Up	Up							4
DUH001913.1	Down	Down									2
DUH001916.1	Up	Up	Up	Up							4
DUH001940.1	Down	Down	Down				Up		Up	Up	6
DUH001941.1						Up					2
DUH001945.1	Up										1
DUH001948.1	Up	Up		Up							3
DUH001962.1	Down	Down									2
DUH001976.1	Down	Down	Down	Down							4
DUH001978.2	Down	Down									2
DUH001980.1	Up			Up							2
DUH001992.1	Up	Up	Up								3
DUH002023.1							Up				2
DUH002046.1	Down	Down	Down	Down							4
DUH002059.1	Up									Down	2
DUH002066.1	Down	Down	Down	Down					Up		5
DUH002074.1			Up								2
DUH002107.1		Down									2
DUH002114.1	Down	Down									2
DUH002116.2				Up			Up				3
DUH002126.1	Up			Up			Up				3
DUH002129.1	Up	Up		Up							3
DUH002131.1	Up	Up		Up	Up	Up	Up	Up	Up	Up	9
DUH002155.1		Down									2
DUH002168.1		Down	Down								3
DUH002184.1	Down	Down									2
DUH002191.1		Down									2
DUH002192.1	Down	Down									2
DUH002194.1	Down	Down	Down			Down			Up	Up	6
DUH002205.1	Down	Down	Down	Down							4
DUH002213.1		Down									2
DUH002216.1		Down							Up		3
DUH002223.1	Down	Down	Down								3
DUH002238.1	Down	Down		Down							3
DUH002245.1	Down	Down	Down	Down							4
DUH002249.1	Up	Up	Up	Up			Down		Down	Down	7
DUH002250.1		Down									2
DUH002279.1	Up	Up									2
DUH002299.1	Down	Down	Down								3
DUH002301.2				Up					Up	Up	4
DUH002311.1	Down	Down	Down						Up	Up	5
DUH002321.1	Down	Down							Up	Up	4
DUH002328.2	Down	Down	Down								3
DUH002338.1	Up	Up									2
DUH002345.1	Down	Down	Down						Up		4
DUH002347.1	Down	Down									2
DUH002353.1		Down									2
DUH002358.1	Down	Down	Down				Up				4
DUH002367.2	Down	Down									2
DUH002369.1	Up	Up	Up							Down	4
DUH002371.1		Down									2
DUH002374.1				Down			Down				3
DUH002383.1	Down	Down							Up	Up	4
DUH002407.1	Down										1
DUH002421.1	Up	Up									2
DUH002433.1	Down	Down	Down	Down							4
DUH002445.1	Up										1
DUH002449.5	Up	Up	Up								3
DUH002450.1	Up	Up	Up	Up							4
DUH002451.1			Up		Down	Down					4
DUH002454.1		Up							Down		3
DUH002480.1	Down			Down							2
DUH002485.1	Down	Down	Down						Up	Up	5
DUH002498.1	Up	Up		Up	Up		Up				5
DUH002511.1	Down	Down	Down						Up	Up	5
DUH002514.1	Up	Up		Up							3
DUH002525.2	Down	Down									2
DUH002527.1	Up	Up									2
DUH002533.1	Down	Down	Down					Down			4
DUH002534.1	Down	Down									2
DUH002539.1		Down									2
DUH002565.1	Down	Down	Down	Down	Down	Down	Down				7
DUH002572.1		Down	Down		Up		Up		Up		6
DUH002580.1	Down	Down									2
DUH002587.1	Down	Down		Down	Down	Down	Down				6
DUH002589.1	Up			Up							2
DUH002591.1	Down	Down	Down	Down							4
DUH002592.1	Down	Down	Down	Down							4
DUH002595.1	Down	Down		Down							3
DUH002602.1	Down	Down		Down							3
DUH002619.2	Down	Down	Down								3
DUH002628.1	Down	Down									2
DUH002654.1			Up								2
DUH002665.2		Down									2
DUH002669.1		Down									2
DUH002681.1		Down	Down						Up		4
DUH002684.1	Down	Down	Down	Down							4
DUH002693.1	Down	Down	Down						Up	Up	5
DUH002694.1		Down									2
DUH002714.1		Down									2
DUH002730.1	Up	Up									2
DUH002758.1	Up	Up		Up	Up						4
DUH002761.1	Up	Up	Up	Up	Down	Down	Down				7
DUH002768.1	Up										1
DUH002773.1	Down	Down	Down								3
DUH002784.1	Down										1
DUH002785.1	Up	Up			Up	Up					4
DUH002788.1					Up						2
DUH002792.1	Down	Down		Down							3
DUH002795.1	Down	Down	Down	Down							4
DUH002796.1	Down	Down	Down	Down							4
DUH002804.1	Up	Up	Up	Up							4
DUH002813.1	Down	Down	Down	Down							4
DUH002815.1	Down	Down	Down	Down							4
DUH002848.1	Down	Down	Down								3
DUH002854.1	Up		Up				Down		Down	Down	5
DUH002862.1	Up	Up	Up		Down	Down	Down		Down	Down	8
DUH002873.1	Down	Down	Down	Down							4
DUH002891.1			Up								2
DUH002893.1	Up	Up	Up	Up							4
DUH002897.1			Up		Down	Down	Down				5
DUH002898.1	Down		Down								2
DUH002909.1	Down	Down	Down	Down							4
DUH002922.1	Down	Down	Down	Down							4
DUH002926.1	Down	Down									2
DUH002928.1		Down									2
DUH002930.1	Down	Down	Down	Down							4
DUH002934.1	Down	Down	Down	Down							4
DUH002960.1	Up				Up						2
DUH002962.1	Down	Down	Down								3
DUH002974.1	Down	Down									2
DUH002975.1		Up		Up			Up	Down		Up	6
DUH002982.1		Down									2
DUH002984.1	Down	Down	Down				Up		Up		5
DUH002985.1	Down	Down	Down								3
DUH002994.1	Down	Down		Down	Down	Down	Down				6
DUH002997.1			Up		Down	Down	Down				5
DUH003003.1	Down	Down	Down						Up		4
DUH003004.2	Down	Down									2
DUH003008.1	Down	Down	Down	Down							4
DUH003016.1	Down	Down		Down							3
DUH003017.1		Down									2
DUH003021.1		Down									2
DUH003029.1	Down	Down	Down	Down	Down	Down			Up	Up	8
DUH003030.1	Down	Down	Down	Down					Up	Up	6
DUH003035.1		Up	Up								3
DUH003039.1		Down							Up		3
DUH003043.1	Up				Up						2
DUH003044.1		Up									2
DUH003058.1	Up	Up		Up							3
DUH003064.1	Down	Down	Down	Down							4
DUH003071.1	Up	Up	Up	Up		Down	Down				6
DUH003075.1	Down	Down	Down	Down							4
DUH003078.3	Down	Down	Down	Down							4
DUH003083.1	Down	Down		Down							3
DUH003091.1	Up	Up	Up	Up							4
DUH003094.2	Down	Down	Down	Down					Up		5
DUH003136.1	Down	Down									2
DUH003137.1	Down	Down	Down								3
DUH003147.1		Down	Down								3
DUH003168.1								Down			2
DUH003169.1	Up			Up							2
DUH003170.1	Down	Down									2
DUH003185.1	Down	Down	Down								3
DUH003190.1	Up				Up						2
DUH003191.1	Up				Up						2
DUH003192.1	Up				Up						2
DUH003211.1		Down							Up		3
DUH003246.1	Down	Down	Down								3
DUH003261.1		Down									2
DUH003277.2		Up									2
DUH003305.1	Down	Down									2
DUH003307.2	Up	Up	Up								3
DUH003308.1	Down	Down		Down							3
DUH003318.1		Down									2
DUH003329.2	Down										1
DUH003338.1		Down							Up		3
DUH003371.1	Down	Down	Down	Up			Up		Up	Up	7
DUH003373.1	Up				Up						2
DUH003376.1	Up	Up		Up	Up	Up	Up				6
DUH003408.1	Up	Up									2
DUH003411.1	Down	Down		Down							3
DUH003413.1					Up						2
DUH003427.1	Up	Up		Up							3
DUH003428.1	Down	Down	Down								3
DUH003440.1	Up	Up		Up	Up	Up	Up				6
DUH003450.1		Down									2
DUH003452.1				Down			Down		Down		4
DUH003464.1	Down	Down	Down								3
DUH003483.1	Down	Down	Down								3
DUH003504.1					Up		Up				3
DUH003505.1	Up	Up		Up	Up	Up	Up				6
DUH003524.1		Down	Down						Up		4
DUH003526.1	Down	Down	Down				Up		Up	Up	6
DUH003527.1	Down	Down	Down				Up		Up	Up	6
DUH003528.1	Down	Down	Down				Up		Up	Up	6
DUH003532.1	Down	Down	Down						Up		4
DUH003533.1	Down	Down	Down			Down	Up		Up	Up	7
DUH003537.1	Down	Down	Down						Up		4
DUH003554.1		Down									2
DUH003558.1	Down	Down									2
DUH003559.1	Down	Down	Down	Down							4
DUH003569.1	Down	Down	Down				Up		Up		5
DUH003570.1	Down	Down									2
DUH003575.1		Down							Up		3
DUH003578.1					Up						2
DUH003586.2	Down	Down							Up		3
DUH003588.1	Down	Down									2
DUH003606.1	Down	Down	Down	Down		Down	Down				6
DUH003610.1		Up		Up			Up	Down		Up	6
DUH003615.1	Down	Down	Down				Up		Up		5
DUH003617.1	Down	Down									2
DUH003621.1	Down										1
DUH003622.1							Up		Up		3
DUH003629.1	Down	Down	Down	Down		Down					5
DUH003633.1	Down	Down							Up		3
DUH003642.1	Down	Down									2
DUH003650.1		Down									2
DUH003653.1		Down									2
DUH003660.1	Down	Down									2
DUH003665.1			Up		Down	Down	Down				5
DUH003666.1	Down	Down	Down	Down							4
DUH003668.1		Down									2
DUH003670.1	Down	Down									2
DUH003677.1	Up	Up	Up	Up							4
DUH003680.1	Down	Down	Down								3
DUH003684.1	Down	Down	Down	Down							4
DUH003685.1	Down	Down	Down	Down							4
DUH003701.1	Down	Down									2
DUH003718.1	Down	Down	Down	Down							4
DUH003727.1		Down									2
DUH003728.1	Down	Down	Down						Up	Up	5
DUH003733.1	Down	Down	Down								3
DUH003734.1					Up						2
DUH003739.3	Up	Up			Up						3
DUH003753.1	Down	Down	Down								3
DUH003755.1	Up	Up				Up			Down		4
DUH003757.1		Down							Up		3
DUH003780.1	Up	Up									2
DUH003786.2	Up	Up		Up							3
DUH003827.1	Down	Down	Down	Down		Down					5
DUH003828.2		Down									2
DUH003836.1	Down	Down		Down							3
DUH003838.2	Down	Down	Down	Down							4
DUH003842.1	Up	Up	Up	Up			Down				5
DUH003845.1	Down	Down	Down				Up				4
DUH003846.1	Down	Down	Down				Up		Up	Up	6
DUH003847.1	Down	Down	Down								3
DUH003848.1	Down	Down	Down				Up		Up	Up	6
DUH003849.1	Down	Down	Down	Down							4
DUH003850.1	Down	Down	Down	Down				Down		Up	6
DUH003856.1	Down	Down	Down								3
DUH003858.1	Down	Down	Down								3
DUH003896.1		Down		Down							3
DUH003902.1		Down									2
DUH003930.1	Up	Up	Up	Up		Down					5
DUH003931.1	Up	Up		Up							3
DUH003934.1	Up	Up		Up							3
DUH003946.1		Down									2
DUH003957.2		Down									2
DUH003963.1	Down	Down		Down							3
DUH003965.1	Up	Up	Up	Up	Up			Up	Down	Down	8
DUH003973.1	Down	Down	Down								3
DUH003984.1	Down	Down	Down	Down					Up		5
DUH003985.1	Up	Up		Up	Up	Up	Up				6
DUH003992.1	Up	Up		Up	Up	Up	Up		Up		7
DUH004017.1	Down	Down	Down	Down							4
DUH004019.1	Down	Down									2
DUH004022.1	Down	Down	Down						Up		4
DUH004025.1	Down	Down	Down								3
DUH004027.1	Down	Down									2
DUH004029.1	Down	Down	Down	Down							4
DUH004041.2	Down	Down	Down								3
DUH004077.1		Down							Up		3
DUH004078.1	Down										1
DUH004079.2	Up		Up								2
DUH004118.1		Down									2
DUH004126.1					Up		Up				3
DUH004154.1	Up										1
DUH004156.2	Down	Down	Down				Up		Up		5
DUH004168.1	Down	Down		Down							3
DUH004187.2		Down									2
DUH004189.1		Down	Down								3
DUH004192.1	Up	Up		Up		Up					4
DUH004196.1	Up	Up	Up	Up	Up					Down	6
DUH004197.1	Down	Down	Down				Up		Up		5
DUH004205.1	Down	Down									2
DUH004230.1	Down	Down									2
DUH004254.1			Down								2
DUH004274.2									Up		2
DUH004300.1	Down	Down	Down	Down							4
DUH004310.2	Down	Down	Down	Down							4
DUH004328.2	Down	Down			Down	Down			Up		5
DUH004331.1		Down							Up		3
DUH004332.1									Up		2
DUH004333.1	Down	Down									2
DUH004347.1	Down	Down									2
DUH004348.1		Down									2
DUH004359.1	Down	Down	Down	Down							4
DUH004362.1	Down	Down									2
DUH004377.1	Down	Down	Down	Down							4
DUH004378.1	Down	Down									2
DUH004379.1		Down							Up		3
DUH004381.1	Down	Down									2
DUH004391.1	Up	Up		Up							3
DUH004398.1	Down	Down	Down	Down							4
DUH004400.1	Down	Down	Down	Down							4
DUH004401.1	Down	Down	Down								3
DUH004404.1	Down	Down	Down								3
DUH004406.1	Down	Down	Down						Up	Up	5
DUH004408.1	Up	Up		Up	Up	Up	Up	Up	Up		8
DUH004423.1							Up				2
DUH004428.1	Down	Down									2
DUH004437.1		Down									2
DUH004438.1	Down	Down	Down								3
DUH004462.1	Down	Down	Down						Up	Up	5
DUH004463.1	Up										1
DUH004491.1	Up	Up	Up	Up							4
DUH004498.2	Down	Down	Down	Down							4
DUH004501.1	Down	Down	Down	Down	Down	Down					6
DUH004502.1	Down	Down									2
DUH004505.1	Down	Down									2
DUH004511.1	Down			Down							2
DUH004515.1		Down									2
DUH004517.1	Down	Down	Down	Down							4
DUH004523.1	Down	Down									2
DUH004533.1	Down	Down	Down								3
DUH004535.1	Down	Down	Down								3
DUH004536.1	Down	Down	Down								3
DUH004538.1	Up	Up	Up	Up							4
DUH004564.2	Up	Up									2
DUH004565.1		Down	Down				Up		Up		5
DUH004569.1	Up	Up	Up						Down	Down	5
DUH004575.1	Down	Down									2
DUH004577.1	Down	Down									2
DUH004583.1	Down	Down									2
DUH004593.3	Down	Down	Down	Down							4
DUH004597.1				Up			Up		Up		4
DUH004599.1	Down	Down	Down		Down	Down	Up		Up	Up	8
DUH004622.1	Down	Down	Down	Down	Down			Down			6
DUH004627.1		Down	Down								3
DUH004647.1		Down									2
DUH004651.1		Down									2
DUH004652.1	Down	Down	Down								3
DUH004653.1	Down	Down	Down								3
DUH004672.1	Up	Up									2
DUH004698.1	Down	Down	Down								3
DUH004708.1		Down	Down								3
DUH004709.1		Down	Down								3
DUH004720.1		Down									2
DUH004728.1		Up	Up								3
DUH004736.1	Up										1
DUH004754.1		Down									2
DUH004795.1	Down	Down	Down	Down					Up	Up	6
DUH004800.1	Up	Up	Up								3
DUH004806.1	Up			Up							2
DUH004812.1	Up	Up	Up	Up	Up			Up		Down	7
DUH004819.1		Down					Up		Up	Up	5
DUH004823.1	Down	Down	Down				Up				4
DUH004855.1	Up										1
DUH004860.1	Down	Down									2
DUH004861.1	Up	Up	Up	Up							4
DUH004873.1	Down	Down		Down							3
DUH004875.1	Down	Down	Down								3
DUH004880.1		Up	Up		Down			Down			5
DUH004881.1	Up	Up			Up	Up				Down	5
DUH004899.1			Down		Up		Up		Up		5
DUH004909.1		Down									2
DUH004913.1		Down	Down								3
DUH004914.1		Down	Down								3
DUH004915.1	Down	Down	Down						Up		4
DUH004918.2		Down									2
DUH004924.1	Down	Down	Down						Up	Up	5
DUH004926.2		Down									2
DUH004927.1		Down									2
DUH004937.1		Down	Down		Up		Up	Up	Up		7
DUH004941.1	Down	Down									2
DUH004945.2	Down	Down	Down								3
DUH004946.1	Down	Down									2
DUH004964.1	Down	Down	Down						Up	Up	5
DUH004970.1		Down									2
DUH004974.1	Down	Down		Down							3
DUH004977.1	Up			Up	Up		Up		Up		5
DUH004979.1	Down	Down									2
DUH004980.1		Down									2
DUH004987.1	Down	Down	Down	Down	Down	Down				Up	7
DUH004994.1	Down	Down		Down							3
DUH005002.1	Down	Down	Down	Down							4
DUH005016.1	Down	Down	Down	Down							4
DUH005023.1	Up										1
DUH005024.1				Up			Up		Up	Up	5
DUH005028.1	Down	Down	Down	Down							4
DUH005031.1	Down	Down	Down		Down	Down	Up		Up	Up	8
DUH005032.1	Up	Up									2
DUH005034.1			Down				Up		Up		4
DUH005046.1		Down									2
DUH005055.1	Up	Up									2
DUH005065.1	Up										1
DUH005069.1	Down	Down	Down								3
DUH005122.1	Down	Down									2
DUH005123.1	Down										1
DUH005128.1	Up	Up	Up				Down				4
DUH005130.1	Down										1
DUH005135.1				Down							2
DUH005147.1	Down	Down	Down	Down							4
DUH005150.1		Up	Up		Down		Down		Down	Down	7
DUH005152.1	Down	Down		Down							3
DUH005153.1	Up	Up		Up							3
DUH005160.1	Down	Down	Down				Up		Up	Up	6
DUH005165.1		Down							Up		3
DUH005171.2	Down	Down	Down	Down							4
DUH005173.1		Down									2
DUH005174.1	Down	Down	Down								3
DUH005185.1	Up	Up	Up	Up		Up					5
DUH005186.1	Up	Up									2
DUH005187.1	Down	Down							Up		3
DUH005200.1	Down	Down									2
DUH005201.1	Up	Up									2
DUH005224.2	Down	Down	Down								3
DUH005235.3	Up										1
DUH005240.1										Up	2
DUH005245.1	Down	Down									2
DUH005262.1	Down	Down	Down						Up	Up	5
DUH005263.1	Down	Down							Up		3
DUH005268.1	Down	Down									2
DUH005277.1	Down	Down	Down	Down							4
DUH005298.1	Down	Down	Down	Down							4
DUH005322.1	Down	Down									2
DUH005335.1	Down	Down	Down	Down							4
DUH005341.1	Down	Down		Down							3
DUH005349.1		Down									2
DUH005378.1		Down									2
DUH005379.1	Down	Down	Down	Down							4
DUH005380.1	Down	Down									2
DUH005384.1	Up			Up							2
DUH005385.1	Down	Down	Down								3
DUH005390.1	Down	Down									2
DUH005395.1							Up				2
DUH005402.1	Up	Up	Up							Down	4
DUH005407.1	Up	Up									2
DUH005411.1	Up										1
DUH005413.1	Down	Down									2
DUH005414.1		Down									2
DUH005418.1	Down	Down	Down	Down							4
DUH005428.1		Down									2
DUH005431.1	Up	Up			Up	Up					4
DUH005432.1	Up	Up		Up	Up						4
DUH005433.1	Up	Up		Up	Up	Up	Up				6
DUH005437.2	Up	Up		Up	Up	Up	Up				6
DUH005439.1		Down							Up		3
DUH005448.1	Up	Up	Up	Up							4
DUH005460.1				Down							2
DUH005478.1	Up	Up									2
DUH005483.1	Up	Up		Up	Up	Up	Up				6
DUH005484.1	Down			Down	Down		Down	Down	Down		6
DUH005485.1	Up										1
DUH005492.1			Down	Down							3
DUH005525.1	Up	Up		Up							3
DUH005535.1	Up			Up	Up		Up	Up	Up		6
DUH005541.1	Down	Down	Down	Down							4
DUH005552.1	Up										1
DUH005561.1	Up	Up	Up	Up	Down	Down	Down				7
DUH005562.1			Down		Up		Up				4
DUH005566.2	Down	Down									2
DUH005573.1	Down	Down	Down								3
DUH005581.2	Down	Down									2
DUH005584.2					Up						2
DUH005586.1		Down									2
DUH005591.1	Down	Down	Down				Up		Up	Up	6
DUH005606.1		Down	Down								3
DUH005610.1	Up										1
DUH005611.2	Up										1
DUH005615.1	Down	Down	Down								3
DUH005621.1		Down									2
DUH005636.2		Down									2
DUH005637.1	Down	Down									2
DUH005669.1		Down									2
DUH005680.1	Down	Down									2
DUH005681.4	Down	Down									2
DUH005682.1	Down	Down									2
DUH005683.1	Down	Down									2
DUH005684.1	Down	Down									2
DUH005701.1	Down	Down	Down	Down							4
DUH005714.1		Up							Down		3
DUH005715.1	Up	Up	Up	Up	Up	Up					6
DUH005719.1	Down	Down		Down							3
DUH005725.1	Down	Down	Down						Up		4
DUH005726.1	Up	Up		Up	Up		Up				5
DUH005735.1		Down									2
DUH005761.1	Up										1
DUH005762.1	Up										1
DUH005763.1	Down	Down	Down	Down							4
DUH005766.1		Down									2
DUH005769.1	Up			Up							2
DUH005787.1	Up										1
DUH005809.3		Up						Down			3
DUH005811.1		Up									2
DUH005812.1	Down	Down	Down	Down					Up		5
DUH005815.1	Down	Down	Down								3
DUH005829.1	Up			Up	Up		Up				4
DUH005831.1	Up	Up									2
DUH005837.1		Down									2
DUH005854.1	Down										1
DUH005857.1	Down	Down									2
DUH005859.2	Up			Up							2
DUH005861.1		Down	Down								3
DUH005890.2									Up	Up	3
DUH005901.1	Down	Down	Down				Up		Up		5
DUH005917.1	Up	Up	Up	Up							4
DUH005920.1	Down	Down									2
DUH005922.1									Up		2
DUH005926.1	Up	Up									2
DUH005934.2	Down	Down	Down						Up	Up	5
DUH005937.1				Down					Down		3
DUH005945.1	Down	Down	Down								3
DUH005958.2		Down									2
DUH005966.1			Up		Down	Down					4
DUH005980.1	Down	Down	Down	Down							4
DUH005988.1	Down	Down	Down	Down							4
DUH005994.2	Up	Up									2
DUH006001.1	Down	Down	Down						Up	Up	5
DUH006002.1	Down	Down	Down	Down	Down	Down	Down				7
DUH006004.1	Down	Down							Up	Up	4
DUH006016.1	Up										1
DUH006019.1	Down	Down									2
DUH006034.1	Down	Down	Down				Up	Up	Up		6
DUH006047.1		Down									2
DUH006060.1								Up			2
DUH006065.1	Down	Down	Down						Up		4
DUH006086.1	Down	Down									2
DUH006110.1	Down	Down	Down	Down							4
DUH006113.1		Up	Up		Down			Down			5
DUH006120.1	Down	Down		Down							3
DUH006126.1	Down	Down									2
DUH006161.1			Down								2
DUH006164.1	Down	Down									2
DUH006165.1	Down	Down	Down	Down							4
DUH006169.1	Down	Down	Down	Down	Down	Down					6
DUH006172.1	Down	Down									2
DUH006189.1	Up										1
DUH006195.1	Down										1
DUH006197.1	Up				Up						2
DUH006213.1		Down	Down	Up			Up		Up	Up	7
DUH006214.1	Down	Down	Down			Down	Up	Up	Up	Up	8
DUH006223.1		Down									2
DUH006232.1		Up									2
DUH006233.1	Down	Down	Down	Down							4
DUH006242.1									Down		2
DUH006247.2	Down	Down	Down	Down							4
DUH006249.1			Up		Down	Down	Down				5
DUH006250.1			Up		Down	Down	Down				5
DUH006257.1	Down	Down									2
DUH006262.2	Down	Down	Down	Down					Up		5
DUH006266.1	Down	Down	Down				Up		Up	Up	6
DUH006269.1	Down	Down	Down								3
DUH006271.1		Down									2
DUH006301.1	Up			Up	Up						3
DUH006310.1		Down									2
DUH006315.1	Down	Down	Down						Up	Up	5
DUH006317.1	Up	Up	Up	Up							4
DUH006327.1	Down	Down		Down							3
DUH006328.1				Down			Down		Down	Down	5
DUH006330.2	Down	Down	Down						Up	Up	5
DUH006331.1	Down	Down	Down				Up		Up	Up	6
DUH006341.1		Down					Up		Up	Up	5
DUH006356.1	Down	Down	Down								3
DUH006357.2	Down	Down	Down	Down							4
DUH006360.3		Down									2
DUH006361.1	Down	Down									2
DUH006373.1	Up	Up									2
DUH006376.1				Up			Up		Up		4
DUH006379.1		Up	Up		Down						4
DUH006410.3	Down			Down							2
DUH006411.1	Down	Down									2
DUH006415.1	Down	Down									2
DUH006420.1	Up	Up									2
DUH006423.2	Up	Up	Up	Up	Up						5
DUH006429.1	Up	Up	Up								3
DUH006433.1	Down	Down	Down	Down					Up		5
DUH006439.1	Down	Down									2
DUH006460.1	Down	Down									2
DUH006478.1	Down										1
DUH006484.1	Down	Down	Down						Up		4
DUH006485.1	Down	Down							Up	Up	4
DUH006486.1	Down	Down	Down								3
DUH006489.1	Down	Down	Down						Up	Up	5
DUH006490.1	Up	Up									2
DUH006492.3									Up		2
DUH006493.1					Up						2
DUH006495.1		Down									2
DUH006502.1	Down	Down									2
DUH006507.1	Up	Up		Up	Up		Up				5
DUH006509.1					Up						2
DUH006515.1	Down	Down	Down	Down					Down	Down	6
DUH006519.1	Up	Up			Up						3
DUH006535.1	Down	Down									2
DUH006536.2	Down	Down									2
DUH006555.1					Down	Down	Down				4
DUH006572.2	Up										1
DUH006595.1	Down	Down	Down	Down							4
DUH006614.1	Down	Down									2
DUH006625.1	Down	Down									2
DUH006626.1	Down	Down	Down	Down	Down						5
DUH006627.1	Down	Down	Down	Down	Up			Up		Down	7
DUH006628.1	Down	Down									2
DUH006649.1	Up	Up	Up	Up							4
DUH006687.1	Up										1
DUH006689.1	Down	Down	Down	Down							4
DUH006700.1	Down	Down									2
DUH006701.1	Down	Down									2
DUH006709.1	Up	Up	Up	Up	Up				Down	Down	7
DUH006714.1	Down	Down		Down							3
DUH006722.1							Up				2
DUH006725.1	Down										1
DUH006759.1	Down	Down									2
DUH006761.1				Up							2
DUH006762.1				Up							2
DUH006765.1	Down	Down									2
DUH006766.1	Down										1
DUH006809.1		Down									2
DUH006824.1	Up	Up			Up					Down	4
DUH006846.1	Down	Down	Down								3
DUH006848.1	Down	Down	Down	Down							4
DUH006872.1			Up		Down	Down	Down				5
DUH006876.1		Up									2
DUH006878.1		Down									2
DUH006887.1	Up				Up						2
DUH006920.1	Down	Down	Down								3
DUH006930.1	Down	Down	Down	Down							4
DUH006937.1	Down	Down									2
DUH006939.1	Down	Down	Down				Up		Up	Up	6
DUH006941.1	Down	Down									2
DUH006945.1	Down	Down	Down	Down		Down			Up	Up	7
DUH006946.1	Up	Up	Up	Up	Up	Up				Down	7
DUH006960.1	Down	Down	Down								3
DUH006978.2	Down	Down									2
DUH006989.1	Down	Down	Down	Down	Down						5
DUH006995.1		Down	Down								3
DUH006996.1	Up	Up		Up	Up						4
DUH006999.1	Down	Down	Down	Down							4
DUH007019.1	Down	Down									2
DUH007027.1	Down	Down	Down	Down							4
DUH007035.1	Up	Up	Up	Up							4
DUH007039.1	Down			Down							2
DUH007052.1	Up	Up									2
DUH007059.1	Up	Up									2
DUH007071.1	Up	Up									2
DUH007101.1	Down	Down		Down							3
DUH007106.1		Down									2
DUH007111.1	Down	Down		Down							3
DUH007115.1	Down	Down	Down	Down							4
DUH007116.1	Up										1
DUH007127.1	Down	Down	Down				Up				4
DUH007128.1	Up										1
DUH007131.1	Down	Down									2
DUH007140.1	Up			Up	Up		Up		Up		5
DUH007146.1	Down	Down	Down								3
DUH007176.1	Up	Up	Up	Up							4
DUH007183.1	Down	Down									2
DUH007209.1	Down	Down	Down						Up		4
DUH007226.2	Down	Down									2
DUH007245.1		Down									2
DUH007246.1	Down	Down									2
DUH007247.1	Down	Down									2
DUH007263.3	Down	Down	Down								3
DUH007274.1	Up	Up	Up	Up			Down		Down	Down	7
DUH007290.1			Up			Down	Down			Down	5
DUH007291.1		Down									2
DUH007302.1	Down	Down	Down	Down							4
DUH007303.1		Down	Down								3
DUH007306.1			Down		Up		Up				4
DUH007313.1		Down									2
DUH007323.1					Up						2
DUH007327.2	Down	Down	Down						Up		4
DUH007328.1	Down	Down	Down	Down							4
DUH007329.1	Down	Down	Down	Down							4
DUH007331.1	Up			Up	Up		Up				4
DUH007332.1	Down	Down									2
DUH007334.1	Down										1
DUH007337.1	Down	Down	Down								3
DUH007351.1	Down	Down									2
DUH007353.1	Down	Down							Up		3
DUH007358.1	Up	Up	Up	Up	Up				Down	Down	7
DUH007371.1	Down	Down									2
DUH007372.1	Down	Down	Down				Up		Up	Up	6
DUH007397.1	Down	Down									2
DUH007399.2	Down	Down	Down	Down		Down					5
DUH007400.1	Up			Up							2
DUH007406.1	Down	Down									2
DUH007413.1	Down	Down	Down	Down							4
DUH007437.1	Down	Down									2
DUH007462.1		Down	Down								3
DUH007472.1	Down	Down	Down	Down							4
DUH007476.1	Down	Down	Down						Up		4
DUH007481.1		Down									2
DUH007484.1	Down	Down	Down	Down							4
DUH007487.1	Down	Down	Down	Down							4
DUH007489.1							Up				2
DUH007491.2	Up		Up								2
DUH007499.2	Down	Down	Down		Down	Down			Up	Up	7
DUH007508.1	Up	Up	Up	Up	Up	Up	Up				7
DUH007513.1		Down									2
DUH007515.1	Down	Down									2
DUH007519.2		Down	Down						Up		4
DUH007545.1	Up	Up	Up	Up	Up	Up			Down	Down	8
DUH007547.1	Down	Down	Down	Down							4
DUH007553.1	Up	Up	Up				Down				4
DUH007563.1	Up	Up	Up	Up	Up	Up		Up		Down	8
DUH007571.1	Up	Up		Up	Up			Up		Down	6
DUH007572.1		Up									2
DUH007577.1		Down									2
DUH007588.1	Down	Down	Down	Down							4
DUH007591.1	Down	Down		Down							3
DUH007593.1	Down										1
DUH007605.1		Down		Down							3
DUH007628.1							Up				2
DUH007639.1	Up			Up							2
DUH007656.1	Down	Down									2
DUH007658.1	Down	Down	Down	Down						Up	5
DUH007660.1		Down									2
DUH007661.1	Down	Down	Down	Down							4
DUH007665.1	Down	Down	Down	Down							4
DUH007672.1	Down	Down	Down	Down							4
DUH007686.1	Down	Down	Down	Down							4
DUH007688.1	Down										1
DUH007700.1		Down	Down								3
DUH007738.1	Up	Up									2
DUH007746.1	Down	Down									2
DUH007755.1	Down	Down							Up	Up	4
DUH007759.1	Up	Up									2
DUH007773.1	Up	Up	Up	Up							4
DUH007777.1		Down	Down								3
DUH007786.1		Down									2
DUH007811.1		Down									2
DUH007816.1		Down							Up		3
DUH007819.2			Down								2
DUH007823.1	Up	Up									2
DUH007828.2			Down								2
DUH007830.2	Up	Up		Up	Up						4
DUH007832.1	Down	Down									2
DUH007845.1	Down	Down							Up		3
DUH007848.1	Down	Down	Down				Up		Up	Up	6
DUH007851.1	Down	Down		Down		Down					4
DUH007856.1					Up						2
DUH007863.1	Down										1
DUH007896.1	Down	Down	Down	Down							4
DUH007897.1	Down	Down	Down								3
DUH007907.1		Down	Down				Up		Up		5
DUH007916.1	Down	Down	Down								3
DUH007937.1		Down									2
DUH007938.1	Up										1
DUH007970.1		Down									2
DUH007971.1	Down	Down									2
DUH007989.2	Down	Down									2
DUH007990.1	Down	Down	Down								3
DUH007999.1	Up	Up	Up	Up							4
DUH008003.1		Up									2
DUH008009.1	Down	Down							Up	Up	4
DUH008032.1	Down	Down	Down						Up		4
DUH008036.1		Down									2
DUH008039.2	Down	Down									2
DUH008047.1	Down	Down									2
DUH008050.1		Down	Down						Up		4
DUH008055.1			Down								2
DUH008066.1	Down	Down									2
DUH008067.1	Down	Down	Down								3
DUH008077.1			Up		Down		Down				4
DUH008078.1	Down	Down	Down	Down							4
DUH008080.1		Down									2
DUH008088.1	Down	Down									2
DUH008089.1					Up		Up				3
DUH008098.1	Down	Down									2
DUH008105.1	Down	Down							Up		3
DUH008112.2				Up			Up		Up		4
DUH008117.1	Down	Down							Up	Up	4
DUH008122.1			Down								2
DUH008152.1	Down	Down	Down				Up		Up		5
DUH008173.1							Up				2
DUH008176.2	Up	Up		Up	Up	Up					5
DUH008205.1	Down	Down									2
DUH008210.1		Down									2
DUH008216.1					Up						2
DUH008227.1	Down										1
DUH008235.1	Up	Up	Up								3
DUH008238.1	Down										1
DUH008256.1	Down	Down	Down								3
DUH008277.1			Down		Up	Up					4
DUH008280.1			Down		Up	Up	Up				5
DUH008283.1	Up										1
DUH008291.1	Up	Up	Up	Up			Down		Down	Down	7
DUH008294.1		Down									2
DUH008295.1	Down	Down		Down	Down		Down				5
DUH008297.1	Down	Down	Down	Down							4
DUH008305.1	Down	Down	Down						Up		4
DUH008309.1	Down	Down									2
DUH008317.1	Down	Down	Down	Down	Down	Down			Up	Up	8
DUH008319.1		Down									2
DUH008331.1		Down									2
DUH008339.1	Up	Up									2
DUH008342.1			Up		Down	Down	Down				5
DUH008343.1	Up	Up	Up	Up	Down	Down	Down	Up	Down	Down	10
DUH008344.1	Up	Up	Up	Up							4
DUH008346.1				Up			Up		Up	Up	5
DUH008350.1		Down				Down		Up			4
DUH008353.1	Down	Down		Down							3
DUH008356.3	Down	Down									2
DUH008385.1	Up	Up		Up	Up		Up				5
DUH008396.1	Down	Down	Down				Up		Up	Up	6
DUH008397.1	Down	Down									2
DUH008398.1	Up										1
DUH008399.2	Down										1
DUH008415.1				Down							2
DUH008428.1	Down	Down	Down	Down		Down	Up		Up	Up	8
DUH008430.2	Down	Down	Down								3
DUH008435.1	Down	Down	Down						Up	Up	5
DUH008437.2	Up				Up						2
DUH008447.2		Down									2
DUH008448.2	Up	Up									2
DUH008463.1	Down	Down	Down	Down							4
DUH008466.2	Down	Down	Down				Up		Up	Up	6
DUH008481.1		Down									2
DUH008483.1	Up	Up		Up							3
DUH008532.1	Down	Down	Down								3
DUH008537.1	Down										1
DUH008542.1		Down	Down								3
DUH008551.1		Down	Down				Up		Up		5
DUH008568.1	Down										1
DUH008574.1	Down	Down	Down								3
DUH008579.1	Up										1
DUH008597.1	Down	Down									2
DUH008602.1	Down	Down									2
DUH008606.1	Down	Down	Down								3
DUH008608.1	Down	Down		Down	Down						4
DUH008609.1	Down				Down						2
DUH008612.1		Down									2
DUH008617.1				Down							2
DUH008668.2	Up	Up									2
DUH008670.1	Up										1
DUH008673.1	Up	Up		Up	Up	Up	Up				6
DUH008682.1					Up		Up	Up	Up		5
DUH008685.2	Down	Down	Down								3
DUH008687.1	Up	Up									2
DUH008701.1	Down	Down	Down						Up	Up	5
DUH008702.1		Down									2
DUH008703.1	Down										1
DUH008705.2	Down	Down	Down						Up	Up	5
DUH008706.1	Down	Down	Down								3
DUH008708.4		Down									2
DUH008718.1	Down	Down	Down								3
DUH008732.1	Down	Down									2
DUH008739.1	Down										1
DUH008762.1					Up						2
DUH008764.1					Down						2
DUH008768.1	Down	Down		Down							3
DUH008769.1	Down	Down		Down							3
DUH008778.1		Down	Down				Up		Up		5
DUH008785.1		Down									2
DUH008811.1	Down	Down									2
DUH008826.1		Down									2
DUH008827.1	Down	Down	Down	Down							4
DUH008831.1		Down	Down								3
DUH008842.1	Down	Down	Down	Down							4
DUH008847.1					Up			Up		Down	4
DUH008849.1	Up				Up			Up		Down	4
DUH008859.1	Up										1
DUH008865.1	Down	Down	Down								3
DUH008881.1	Down	Down	Down	Down							4
DUH008882.1		Down									2
DUH008883.1	Down	Down	Down	Down							4
DUH008885.1	Down	Down	Down								3
DUH008889.1	Down	Down							Up	Up	4
DUH008891.1	Down	Down	Down	Down				Down			5
DUH008921.1		Down					Up		Up	Up	5
DUH008933.1		Down									2
DUH008939.1		Down	Down								3
DUH008944.1		Down									2
DUH008955.1	Down	Down							Up	Up	4
DUH008957.1	Down	Down	Down	Down							4
DUH008959.1	Down	Down	Down	Down				Up			5
DUH008971.1	Down	Down		Down	Down	Down					5
DUH008973.1		Down									2
DUH008984.1	Down	Down									2
DUH008991.1		Down	Down								3
DUH008993.1	Down	Down	Down								3
DUH008996.1	Down	Down		Down							3
DUH009003.1			Down								2
DUH009005.1				Up			Up		Up	Up	5
DUH009007.1		Up									2
DUH009023.1	Up		Up								2
DUH009030.4	Up										1
DUH009036.1		Down									2
DUH009042.1	Down	Down									2
DUH009066.1					Up		Up				3
DUH009067.1	Down	Down									2
DUH009070.1	Up	Up	Up	Up							4
DUH009095.1	Down	Down	Down				Up		Up	Up	6
DUH009098.1							Down				2
DUH009099.2		Down									2
DUH009101.1	Down	Down									2
DUH009114.1			Down								2
DUH009115.1	Down	Down									2
DUH009119.1		Down									2
DUH009128.2	Down	Down	Down								3
DUH009131.1	Down										1
DUH009132.1	Down			Down							2
DUH009135.1	Down	Down		Down							3
DUH009138.1	Down										1
DUH009149.1		Up									2
DUH009165.1	Down	Down	Down								3
DUH009171.1	Up	Up	Up	Up					Up		5
DUH009196.1		Down									2
DUH009215.1	Down	Down	Down	Down							4
DUH009239.1	Down	Down	Down	Down	Down						5
DUH009243.1		Down	Down								3
DUH009249.1	Up	Up		Up							3
DUH009258.1	Down	Down	Down						Up		4
DUH009265.1			Down		Up						3
DUH009275.1	Down	Down	Down				Up		Up	Up	6
DUH009282.3					Up						2
DUH009283.1	Down	Down	Down								3
DUH009298.1		Down	Down				Up		Up		5
DUH009340.1	Down	Down	Down	Down							4
DUH009370.1	Up	Up	Up	Up			Down				5
DUH009372.1	Down	Down									2
DUH009375.1		Down									2
DUH009381.1	Down	Down									2
DUH009387.1							Up				2
DUH009395.2	Down	Down	Down								3
DUH009413.1							Up				2
DUH009433.1	Down	Down									2
DUH009434.1	Down	Down	Down	Down							4
DUH009438.1	Up										1
DUH009451.1	Down			Down							2
DUH009470.1									Up		2
DUH009472.1			Down								2
DUH009474.1		Up									2
DUH009477.1	Down	Down	Down	Down							4
DUH009480.1	Down	Down	Down				Up		Up	Up	6
DUH009499.1	Down	Down									2
DUH009500.1	Down	Down									2
DUH009505.1	Down	Down									2
DUH009515.3		Down	Down		Up		Up				5
DUH009519.1	Down										1
DUH009520.1	Down	Down									2
DUH009522.1	Up	Up		Up	Up		Up	Up			6
DUH009544.1		Down									2
DUH009562.1	Down	Down	Down								3
DUH009565.1	Down	Down									2
DUH009577.1	Down	Down							Up		3
DUH009585.1		Up									2
DUH009591.1	Up		Up				Down		Down	Down	5
DUH009593.1		Up									2
DUH009597.1	Down	Down	Down			Down	Up		Up	Up	7
DUH009604.1		Down									2
DUH009605.2	Down	Down							Up	Up	4
DUH009612.1	Up	Up	Up	Up							4
DUH009613.1	Down	Down									2
DUH009616.1	Up	Up		Up	Up	Up	Up				6
DUH009618.1	Down	Down	Down						Up		4
DUH009619.1	Down	Down									2
DUH009625.1	Down	Down		Down							3
DUH009626.1	Down	Down									2
DUH009628.1	Down	Down	Down	Down							4
DUH009638.1	Down	Down									2
DUH009639.1		Down	Down				Up		Up	Up	6
DUH009656.1					Up						2
DUH009657.1	Down	Down	Down	Down	Down	Down					6
DUH009672.1	Up	Up		Up							3
DUH009679.1	Down	Down									2
DUH009681.1	Down	Down	Down	Down							4
DUH009687.3	Down	Down									2
DUH009700.1			Up		Down	Down	Down				5
DUH009706.1	Down	Down	Down	Down							4
DUH009721.1	Up										1
DUH009726.1	Down	Down									2
DUH009743.1				Up			Up		Up		4
DUH009749.1									Up		2
DUH009753.1	Up	Up	Up		Up				Down	Down	6
DUH009754.1	Up	Up		Up	Up	Up		Up		Down	7
DUH009765.1				Up			Up				3
DUH009781.1	Down	Down	Down	Down							4
DUH009793.1	Down										1
DUH009795.1	Down	Down									2
DUH009845.1	Down	Down	Down								3
DUH009849.1		Down									2
DUH009851.1	Down	Down	Down						Up	Up	5
DUH009854.1		Up									2
DUH009856.1	Down	Down	Down				Up		Up	Up	6
DUH009860.1	Down	Down	Down								3
DUH009865.1	Down	Down									2
DUH009866.1	Up	Up	Up							Down	4
DUH009872.1		Down									2
DUH009886.1	Down	Down									2
DUH009890.1	Down	Down									2
DUH009910.1			Down		Up		Up				4
DUH009917.1	Down	Down	Down	Down							4
DUH009919.1	Down	Down	Down								3
DUH009929.2	Down	Down									2
DUH009935.1				Up			Up		Up	Up	5
DUH009944.2		Down									2
DUH009948.1		Down									2
DUH009962.1									Up		2
DUH009963.2	Down	Down	Down	Down							4
DUH009975.1	Down	Down	Down	Down							4
DUH009997.1	Down	Down									2
DUH010004.1				Up			Up				3
DUH010014.1	Down	Down									2
DUH010020.1	Up										1
DUH010026.1	Up	Up			Up						3
DUH010027.1	Up	Up		Up	Up	Up					5
DUH010028.1	Up			Up	Up		Up	Up	Up		6
DUH010029.1	Up				Up			Up		Down	4
DUH010030.1	Up				Up			Up	Up		4
DUH010061.1		Down									2
DUH010071.1				Up							2
DUH010115.1	Up										1
DUH010119.3			Down	Down							3
DUH010125.1		Down							Up		3
DUH010137.1	Down	Down		Down							3
DUH010141.1	Down	Down	Down	Down	Down	Down	Down			Up	8
DUH010155.1		Down	Down								3
DUH010160.1		Up									2
DUH010162.1		Down									2
DUH010163.1	Up	Up		Up	Up						4
DUH010175.2		Down									2
DUH010179.1	Down	Down		Down	Down						4
DUH010185.1	Down	Down	Down	Down							4
DUH010186.1	Down	Down									2
DUH010187.1	Down	Down	Down				Up		Up		5
DUH010190.1	Down	Down	Down								3
DUH010192.1	Down	Down	Down	Down							4
DUH010196.1	Up	Up		Up							3
DUH010197.3	Up	Up		Up	Up		Up				5
DUH010202.1	Down	Down									2
DUH010244.1	Down	Down									2
DUH010245.1	Down	Down	Down	Down	Down	Down				Up	7
DUH010246.1	Down	Down	Down	Down							4
DUH010247.1	Down	Down	Down								3
DUH010249.1	Down	Down	Down	Down	Down				Up	Up	7
DUH010263.1	Up	Up				Up			Down	Down	5
DUH010273.1	Down										1
DUH010282.1	Up										1
DUH010283.1	Down	Down	Down	Down							4
DUH010291.1	Down	Down	Down			Down			Up		5
DUH010324.1	Down	Down									2
DUH010331.1	Down	Down	Down	Down							4
DUH010341.1		Down									2
DUH010354.3	Down	Down	Down	Down							4
DUH010356.1	Down	Down									2
DUH010366.1	Down	Down									2
DUH010370.1		Down									2
DUH010375.1	Down	Down	Down				Up		Up	Up	6
DUH010376.2		Down	Down								3
DUH010378.1	Down	Down									2
DUH010383.2	Down	Down	Down								3
DUH010386.1	Down	Down							Up		3
DUH010396.1	Up	Up		Up							3
DUH010397.1	Down	Down									2
DUH010405.2	Up										1
DUH010431.3	Up	Up								Down	3
DUH010436.1	Down	Down	Down								3
DUH010438.1	Down	Down	Down								3
DUH010444.1	Up				Up						2
DUH010449.1	Up	Up	Up				Down		Down	Down	6
DUH010453.1	Down	Down									2
DUH010455.1		Down									2
DUH010459.1	Down	Down									2
DUH010466.1	Up	Up			Up	Up				Down	5
DUH010481.1	Down	Down	Down						Up	Up	5
DUH010482.1	Up				Up						2
DUH010487.1		Down									2
DUH010498.1	Up	Up	Up	Up	Up	Up	Up		Up		8
DUH010503.1	Up			Up	Up		Up				4
DUH010508.1				Down		Down	Down				4
DUH010510.1	Down	Down	Down	Down							4
DUH010523.1	Down	Down							Up		3
DUH010524.1	Down	Down	Down			Down	Up		Up	Up	7
DUH010525.1	Down			Down							2
DUH010529.2	Down	Down									2
DUH010532.1	Down	Down	Down								3
DUH010533.1	Up	Up									2
DUH010539.3		Down									2
DUH010557.1	Down	Down							Up	Up	4
DUH010573.1		Down	Down	Down							4
DUH010587.1							Up				2
DUH010594.1	Down	Down	Down							Up	4
DUH010597.1	Down	Down									2
DUH010617.1	Down	Down	Down								3
DUH010625.1	Up	Up	Up		Down	Down	Down				6
DUH010626.1	Up	Up	Up	Up							4
DUH010629.1	Down	Down	Down								3
DUH010631.1		Down									2
DUH010646.1	Down	Down									2
DUH010647.1	Down	Down									2
DUH010665.1	Down	Down	Down		Down				Up	Up	6
DUH010672.1	Up	Up	Up	Up							4
DUH010676.1	Down	Down	Down	Down							4
DUH010683.2	Up				Up						2
DUH010718.1		Down									2
DUH010740.1	Up			Up	Up		Up		Up		5
DUH010741.1	Down	Down									2
DUH010745.1	Up	Up	Up	Up							4
DUH010747.1	Down	Down	Down	Down	Down		Down	Down	Down		8
DUH010759.1	Down	Down									2
DUH010783.1							Up				2
DUH010803.1	Down	Down	Down				Up		Up	Up	6
DUH010816.1	Down	Down	Down	Down							4
DUH010830.1	Up	Up	Up							Down	4
DUH010862.2	Down	Down									2
DUH010863.1	Down	Down	Down								3
DUH010870.2		Down									2
DUH010875.1	Up				Up						2
DUH010882.1	Down	Down	Down	Down							4
DUH010883.1	Down	Down	Down	Down							4
DUH010884.1	Up	Up	Up								3
DUH010886.1	Down	Down	Down				Up		Up		5
DUH010898.1							Up				2
DUH010900.1	Down	Down									2
DUH010901.1		Down									2
DUH010902.1	Up	Up		Up							3
DUH010912.3	Up										1
DUH010920.1	Down	Down	Down	Down							4
DUH010928.1	Up	Up		Up	Up		Up				5
DUH010929.1	Down	Down	Down				Up		Up	Up	6
DUH010950.1		Down									2
DUH010964.1	Down	Down	Down				Up		Up	Up	6
DUH010965.1		Down	Down								3
DUH010991.1	Down										1
DUH011002.1		Down									2
DUH011003.1	Down	Down	Down	Down							4
DUH011004.1	Down	Down		Down							3
DUH011005.1	Up	Up		Up							3
DUH011017.1	Down										1
DUH011022.1	Down	Down	Down	Down							4
DUH011036.2	Down	Down									2
DUH011061.1	Down	Down									2
DUH011062.1	Down	Down	Down			Down			Up	Up	6
DUH011068.1	Up				Up	Up					3
DUH011075.1	Up										1
DUH011099.1	Down	Down									2
DUH011114.1		Up	Up					Down			4
DUH011117.1		Up						Down			3
DUH011121.1								Down			2
DUH011122.1			Up					Down			3
DUH011123.1	Down	Down									2
DUH011125.1	Down	Down	Down	Down					Up	Up	6
DUH011134.1				Down							2
DUH011135.2					Up						2
DUH011139.1	Up	Up							Down	Down	4
DUH011142.1	Up	Up			Up			Up		Down	5
DUH011147.1	Up	Up		Up	Up	Up	Up		Up		7
DUH011149.1		Down	Down								3
DUH011156.1	Down	Down	Down								3
DUH011175.1				Down			Down		Down		4
DUH011180.1	Down	Down									2
DUH011185.1	Down	Down	Down	Down							4
DUH011186.1	Up	Up	Up								3
DUH011187.1		Up									2
DUH011194.1	Down	Down	Down								3
DUH011197.3		Down	Down						Up		4
DUH011203.1		Down									2
DUH011204.1	Down	Down	Down						Up		4
DUH011208.1	Down	Down	Down								3
DUH011209.1	Down	Down									2
DUH011218.1							Up		Up		3
DUH011219.1		Down									2
DUH011220.1	Up	Up									2
DUH011221.1	Down	Down									2
DUH011223.2	Up			Up	Up			Up			4
DUH011225.1	Down	Down	Down						Up	Up	5
DUH011234.1	Down	Down									2
DUH011239.1					Up		Up				3
DUH011241.1	Down	Down									2
DUH011244.2	Up										1
DUH011249.1	Down	Down	Down						Up		4
DUH011271.1		Down									2
DUH011274.3	Up										1
DUH011283.1	Down	Down									2
DUH011285.1	Down	Down									2
DUH011286.1		Down									2
DUH011287.3	Down	Down									2
DUH011296.2		Down									2
DUH011297.1	Down	Down									2
DUH011305.1	Down	Down									2
DUH011306.2	Down	Down	Down						Up		4
DUH011312.1					Up		Up	Up	Up		5
DUH011314.1							Up				2
DUH011319.1	Down	Down	Down	Down							4
DUH011320.1		Down									2
DUH011321.1	Down	Down	Down	Down							4
DUH011325.1	Down	Down	Down								3
DUH011340.1	Up	Up	Up	Up							4
DUH011358.1	Down	Down	Down								3
DUH011362.1	Down	Down	Down	Down							4
DUH011371.1	Down	Down	Down								3
DUH011393.1		Down									2
DUH011395.1		Down									2
DUH011411.1	Down	Down									2
DUH011414.1	Up	Up		Up	Up	Up	Up				6
DUH011415.1		Down							Up		3
DUH011423.1	Up	Up	Up	Up							4
DUH011424.3		Down									2
DUH011428.1	Up	Up	Up		Up		Down	Up	Down	Down	8
DUH011453.1	Up	Up									2
DUH011457.1	Down	Down									2
DUH011464.1	Down	Down									2
DUH011465.1	Down	Down	Down						Up	Up	5
DUH011466.5		Down									2
DUH011469.1	Down	Down	Down		Down	Down			Up	Up	7
DUH011478.1								Down			2
DUH011486.1		Down									2
DUH011496.1					Up		Up				3
DUH011518.1	Down	Down	Down	Down							4
DUH011543.1	Down	Down	Down	Down							4
DUH011544.3	Up	Up									2
DUH011548.1		Down	Down								3
DUH011549.1	Up	Up	Up	Up							4
DUH011571.1	Down	Down	Down	Down							4
DUH011577.1							Up		Up		3
DUH011589.1	Up	Up	Up	Up							4
DUH011594.1	Down	Down									2
DUH011606.1	Up	Up	Up				Down		Down	Down	6
DUH011619.1			Up		Down	Down	Down				5
DUH011622.2	Down	Down	Down								3
DUH011624.1	Down	Down	Down	Down							4
DUH011629.1					Up		Up				3
DUH011630.1		Down									2
DUH011644.1		Down									2
DUH011662.1	Up	Up									2
DUH011663.1	Up	Up									2
DUH011681.1	Down	Down	Down								3
DUH011715.1	Up	Up									2
DUH011719.1	Down	Down	Down								3
[truncated: 2,767 more rows]

## Sheet: Table S6
Table S6. Details of up-regulated and down-regulated DEGs in different comparisons of dormancy stages
	PreVPara	PreVEndo	PreVEco	PreVRel	ParaVEndo	ParaVEco	ParaVRel	EndoVEco	End0VRel	ECOVRel
Up	453	851	1099	584	155	405	478	114	667	328
Down	1425	2816	2257	824	236	236	202	102	138	162
Total	1878	3667	3356	1408	391	641	680	216	805	490
Up%	24.1214	23.207	32.7473	41.4773	39.6419	63.1825	70.2941	52.7778	82.8571	66.9388
Down%	75.8786	76.793	67.2527	58.5227	60.3581	36.8175	29.7059	47.2222	17.1429	33.0612

## Sheet: Table S7
Table S7. Selected DEGs based on functional classification related to flowering initiation and dormancy related classfification
GeneID	PreVRel	PreVPara	PreVEndo	PreVEco	PreVRel	ParaVEndo	ParaVEco	ParaVRel	EndoVEco	End0VRel	Pre	Para	Endo	Eco	Rele	Cat	Cellular Component	Molecular Function	Biological Process	Kegg Orthology	Nr Description
BGI_novel_G000597			Up								4.03	13.9533	17.8667	8.5	5.06667	ABA	GO:0009524//phragmoplast	GO:0010294//abscisic acid glucosyltransferase activity;GO:0080002//UDP-glucose:4-aminobenzoate acylglucosyltransferase activity;GO:0080018//anthocyanin 5-O-glucosyltransferase activity	GO:0009751//response to salicylic acid;GO:0046482//para-aminobenzoic acid metabolic process	K12338//anthocyanidin 3-O-glucoside 5-O-glucosyltransferase [EC:2.4.1.298]	gi|225433620|ref|XP_002263700.1|//PREDICTED: UDP-glycosyltransferase 75D1-like [Vitis vinifera]
DUH006689.1	Down	Down	Down	Down	Down						214.36	33.49	36.0967	36.4567	213.02	ABA	NA	NA	NA	NA	gi|697181458|ref|XP_009599722.1|//PREDICTED: abscisic stress-ripening protein 2-like [Nicotiana tomentosiformis]
DUH009138.1				Down							4.83	0.24	0.65	0.47	4.73333	ABA	NA	GO:0046872//metal ion binding;GO:0005544//calcium-dependent phospholipid binding;GO:0005509//calcium ion binding;GO:0005543//phospholipid binding	GO:0009414//response to water deprivation;GO:0009409//response to cold;GO:0009651//response to salt stress;GO:0009408//response to heat;GO:0009737//response to abscisic acid	K17099//annexin A13	gi|596013494|ref|XP_007218708.1|//hypothetical protein PRUPE_ppa008922mg [Prunus persica]
DUH009962.1										Up	50.11	42.23	29.5033	44.2833	51.5533	ABA	NA	NA	NA	NA	gi|3064035|gb|AAC14177.1|//ABA stress ripening protein [Mesembryanthemum crystallinum]
DUH010378.1			Down	Down							24.91	13.0067	10.0833	9.42	26.4167	ABA	NA	NA	NA	K14432//ABA responsive element binding factor	gi|702243166|ref|XP_010049460.1|//PREDICTED: protein ABSCISIC ACID-INSENSITIVE 5 isoform X2 [Eucalyptus grandis];gi|595811889|ref|XP_007203311.1|//hypothetical protein PRUPE_ppa019833mg [Prunus persica]
DUH011720.1			Down	Down							8.51	2.48667	1.46667	2.04667	8.42333	ABA	NA	GO:0016787//hydrolase activity	NA	K14497//protein phosphatase 2C [EC:3.1.3.16]	gi|590673822|ref|XP_007038996.1|//Highly ABA-induced PP2C gene 3, putative [Theobroma cacao]
DUH014836.1		Up	Up	Up			Down	Down		Down	77.77	1448.06	721.783	655.753	116.72	ABA	NA	NA	NA	NA	gi|720015894|ref|XP_010260981.1|//PREDICTED: abscisic stress-ripening protein 2-like [Nelumbo nucifera]
DUH016727.1			Down								5.23	1.89667	0.846667	1.53333	5.58333	ABA	GO:0043234//protein complex	GO:0043169//cation binding;GO:0004721//phosphoprotein phosphatase activity	GO:0006464//cellular protein modification process	K14497//protein phosphatase 2C [EC:3.1.3.16]	gi|590588895|ref|XP_007016311.1|//Highly ABA-induced PP2C gene 2 isoform 1 [Theobroma cacao]
DUH020710.1			Up	Up						Down	10.62	16.9467	29.6467	34.4733	7.85	ABA	NA	NA	NA	NA	gi|255566624|ref|XP_002524296.1|//Abscisic stress ripening protein, putative [Ricinus communis]
DUH021259.1		Down	Down	Down							5.73	0.0833333	0.0966667	0.41	5.50667	ABA	GO:0009898//cytoplasmic side of plasma membrane;GO:0005773//vacuole	GO:0005524//ATP binding;GO:0032559//adenyl ribonucleotide binding;GO:0016301//kinase activity;GO:0004672//protein kinase activity;GO:0004871//signal transducer activity	GO:0010098//suspensor development;GO:0006464//cellular protein modification process;GO:0006468//protein phosphorylation;GO:0009742//brassinosteroid mediated signaling pathway;GO:0080159//zygote elongation;GO:0009737//response to abscisic acid	K14500//BR-signaling kinase [EC:2.7.11.1]	gi|224080762|ref|XP_002306223.1|//kinase family protein [Populus trichocarpa];gi|297744528|emb|CBI37790.3|//unnamed protein product [Vitis vinifera]
DUH023250.2	Down		Down	Down	Down						13	4.13667	1.94	1.08	12.5133	ABA	NA	GO:0005506//iron ion binding;GO:0016491//oxidoreductase activity	GO:0008152//metabolic process	K09843//(+)-abscisic acid 8'-hydroxylase [EC:1.14.13.93]	gi|225458615|ref|XP_002282788.1|//PREDICTED: abscisic acid 8'-hydroxylase 4 [Vitis vinifera]
DUH032746.1	Down	Down	Down	Down	Down						12.39	0.62	0.266667	0.706667	9.94	ABA	NA	GO:0005506//iron ion binding;GO:0016491//oxidoreductase activity	GO:0008152//metabolic process	K09843//(+)-abscisic acid 8'-hydroxylase [EC:1.14.13.93]	gi|661889244|emb|CDP07213.1|//unnamed protein product [Coffea canephora]
DUH014834.1	Up	Up	Up	Up	Up			Down			1.58	56.5067	35.2067	35.97	0.64	ABA,	NA	NA	NA	K14432//ABA responsive element binding factor	gi|590683379|ref|XP_007041584.1|//Basic-leucine zipper transcription factor family protein, putative isoform 2, partial [Theobroma cacao];gi|659097063|ref|XP_008449422.1|//PREDICTED: ABSCISIC ACID-INSENSITIVE 5-like protein 4 isoform X1 [Cucumis melo]
DUH017879.1			Down								16.84	13.58	11.4	16.04	24.2467	ABA, ZI	GO:0043231//intracellular membrane-bounded organelle	GO:0046872//metal ion binding;GO:0008270//zinc ion binding;GO:0004842//ubiquitin-protein transferase activity	GO:0009789//positive regulation of abscisic acid-activated signaling pathway;GO:0009414//response to water deprivation;GO:0016567//protein ubiquitination;GO:0009651//response to salt stress	K16283//E3 ubiquitin-protein ligase SDIR1 [EC:2.3.2.27]	gi|590589118|ref|XP_007016359.1|//Binding protein, putative isoform 1 [Theobroma cacao]
BGI_novel_G000126	Down	Down	Down	Down	Down						17.23	5.35333	5.99	4.99	17.51	Auxin	GO:0030312//external encapsulating structure;GO:0005576//extracellular region	GO:0046914//transition metal ion binding;GO:0004871//signal transducer activity	GO:0009755//hormone-mediated signaling pathway	K19476//vacuolar protein sorting-associated protein IST1;K11426//SET and MYND domain-containing protein	gi|720018804|ref|XP_010261910.1|//PREDICTED: auxin-binding protein ABP19a-like [Nelumbo nucifera]
DUH005152.1	Down		Down	Down	Down						17.83	8.19333	6.82667	4.95333	19.33	Auxin	NA	NA	NA	K17744//L-galactose dehydrogenase [EC:1.1.1.316];K05275//pyridoxine 4-dehydrogenase [EC:1.1.1.65]	gi|723733469|ref|XP_010326945.1|//PREDICTED: auxin-induced protein PCNT115-like [Solanum lycopersicum]
DUH005958.2			Down								19.52	10.9533	10.6133	11.82	21.6633	Auxin	NA	NA	NA	K02940//large subunit ribosomal protein L9e;K01623//fructose-bisphosphate aldolase, class I [EC:4.1.2.13]	gi|703124765|ref|XP_010103139.1|//Auxin-induced protein 5NG4 [Morus notabilis];gi|568840269|ref|XP_006474092.1|//PREDICTED: WAT1-related protein At4g30420-like [Citrus sinensis]
DUH008280.1		Down				Up	Up	Up			17.11	2.67	14.82	23.16	16.5667	Auxin	NA	NA	NA	K14488//SAUR family protein	gi|643725515|gb|KDP34554.1|//hypothetical protein JCGZ_11104 [Jatropha curcas];gi|590684991|ref|XP_007041982.1|//SAUR-like auxin-responsive protein family [Theobroma cacao]
DUH011518.1	Down	Down	Down	Down	Down						14.56	3.97667	6.53	3.61667	14.8567	Auxin	NA	NA	NA	NA	gi|720013726|ref|XP_010260275.1|//PREDICTED: auxin-repressed 12.5 kDa protein-like [Nelumbo nucifera];gi|308445171|gb|ADO32740.1|//auxin-repressed protein [Camellia sinensis]
DUH014038.1			Up							Down	2.65	10.0633	15.2333	7.14	3.35	Auxin	NA	NA	NA	K14488//SAUR family protein	gi|657395046|gb|AES72578.2|//SAUR-like auxin-responsive family protein [Medicago truncatula]
DUH016405.1		Down	Down	Down							9.22	0.913333	1.81333	1.78	9.01667	Auxin	GO:0016020//membrane;GO:0048046//apoplast;GO:0009505//plant-type cell wall;GO:0030312//external encapsulating structure;GO:0005576//extracellular region;GO:0009507//chloroplast	GO:0016762//xyloglucan:xyloglucosyl transferase activity;GO:0004553//hydrolase activity, hydrolyzing O-glycosyl compounds;GO:0016758//transferase activity, transferring hexosyl groups;GO:0016798//hydrolase activity, acting on glycosyl bonds	GO:0009612//response to mechanical stimulus;GO:0009826//unidimensional cell growth;GO:0009733//response to auxin;GO:0006073//cellular glucan metabolic process;GO:0044042//glucan metabolic process;GO:0009645//response to low light intensity stimulus	K08235//xyloglucan:xyloglucosyl transferase [EC:2.4.1.207]	gi|187372962|gb|ACD03215.1|//xyloglucan endotransglucosylase/hydrolase 5 [Actinidia deliciosa]
DUH022688.1			Down								16.68	7.92667	6.38333	9.86333	17.12	Auxin	NA	NA	NA	K02940//large subunit ribosomal protein L9e;K01623//fructose-bisphosphate aldolase, class I [EC:4.1.2.13]	gi|225424732|ref|XP_002266096.1|//PREDICTED: auxin-induced protein 5NG4 [Vitis vinifera];gi|568861650|ref|XP_006484313.1|//PREDICTED: uncharacterized protein LOC102615432 [Citrus sinensis]
DUH022709.1		Down	Down	Down						Up	16.06	3.57667	1.09667	1.35333	19.2067	Auxin	NA	NA	NA	K02940//large subunit ribosomal protein L9e;K01623//fructose-bisphosphate aldolase, class I [EC:4.1.2.13]	gi|359481510|ref|XP_002274909.2|//PREDICTED: auxin-induced protein 5NG4-like [Vitis vinifera];gi|698451962|ref|XP_009778852.1|//PREDICTED: WAT1-related protein At2g37460-like isoform X1 [Nicotiana sylvestris]
DUH022935.1			Up	Up							0.95	2.88667	9.42333	9.04333	0.763333	Auxin	GO:0044464//cell part	NA	NA	K02940//large subunit ribosomal protein L9e;K01623//fructose-bisphosphate aldolase, class I [EC:4.1.2.13]	gi|225440165|ref|XP_002283348.1|//PREDICTED: auxin-induced protein 5NG4 isoform 1 [Vitis vinifera]
DUH023363.1			Down								12.64	5.29333	5.77	6.57333	14.5233	Auxin	NA	NA	NA	K02940//large subunit ribosomal protein L9e;K01623//fructose-bisphosphate aldolase, class I [EC:4.1.2.13]	gi|702428170|ref|XP_010068193.1|//PREDICTED: WAT1-related protein At1g68170-like [Eucalyptus grandis];gi|590708265|ref|XP_007048228.1|//Auxin-induced protein 5NG4, putative [Theobroma cacao]
DUH028151.1				Up							69.99	166.387	140.67	219.957	88.73	Auxin	GO:0005730//nucleolus;GO:0022625//cytosolic large ribosomal subunit;GO:0005886//plasma membrane;GO:0009507//chloroplast	NA	GO:0048467//gynoecium development;GO:0009734//auxin-activated signaling pathway	K02896//large subunit ribosomal protein L24e	gi|224077342|ref|XP_002305219.1|//60S ribosomal protein L24 [Populus trichocarpa];gi|697117718|ref|XP_009612803.1|//PREDICTED: 60S ribosomal protein L24-like [Nicotiana tomentosiformis]
DUH003569.1		Down	Down	Down				Up		Up	192.57	58.3633	56.45	86.18	192.737	auxin-responsive protein	GO:0031224//intrinsic component of membrane	NA	NA	K13946//auxin influx carrier (AUX1 LAX family)	gi|697134156|ref|XP_009621128.1|//PREDICTED: auxin transporter-like protein 2 [Nicotiana tomentosiformis];gi|567859968|ref|XP_006422638.1|//hypothetical protein CICLE_v10028271mg [Citrus clementina]
DUH005890.2										Up	0.93	0.143333	0.0566667	0.04	0.916667	auxin-responsive protein	NA	NA	NA	K14487//auxin responsive GH3 gene family	gi|590687104|ref|XP_007042570.1|//Auxin-responsive GH3 family protein [Theobroma cacao]
DUH012130.1			Down								43.59	22.3667	20.6	26.7	47.4667	auxin-responsive protein	NA	GO:0005488//binding	GO:0050794//regulation of cellular process;GO:0009725//response to hormone	K14486//auxin response factor	gi|359492211|ref|XP_003634382.1|//PREDICTED: auxin response factor 5-like isoform 2 [Vitis vinifera];gi|590594072|ref|XP_007017751.1|//Transcriptional factor B3 family protein / auxin-responsive factor AUX/IAA-related [Theobroma cacao]
DUH012222.1			Down								4.72	4.12	1.5	1.91667	6.83333	auxin-responsive protein	NA	NA	GO:0050794//regulation of cellular process;GO:0006351//transcription, DNA-templated	K14484//auxin-responsive protein IAA	gi|359477690|ref|XP_002285483.2|//PREDICTED: auxin-responsive protein IAA13-like isoform 2 [Vitis vinifera];gi|296083735|emb|CBI23724.3|//unnamed protein product [Vitis vinifera]
DUH013169.1				Down							30.67	12.3533	14.7067	12.3867	27.7433	auxin-responsive protein	NA	NA	NA	K14484//auxin-responsive protein IAA	gi|590706323|ref|XP_007047690.1|//Transcription factor, putative isoform 4 [Theobroma cacao];gi|590706313|ref|XP_007047687.1|//Transcription factor, putative isoform 1 [Theobroma cacao]
DUH013498.1			Up								11.82	19.2967	29.2567	21.3233	11.8767	auxin-responsive protein	NA	NA	NA	K14484//auxin-responsive protein IAA	gi|359482888|ref|XP_002283588.2|//PREDICTED: auxin-responsive protein IAA26-like [Vitis vinifera]
DUH013678.1	Down	Down	Down	Down	Down					Up	31.18	7.87333	2.09333	3.46333	34.0967	auxin-responsive protein	GO:0031224//intrinsic component of membrane;GO:0016021//integral component of membrane	NA	NA	K13946//auxin influx carrier (AUX1 LAX family)	gi|225440646|ref|XP_002279219.1|//PREDICTED: AUX-1-like protein [Vitis vinifera];gi|697130191|ref|XP_009619160.1|//PREDICTED: auxin transporter-like protein 4 [Nicotiana tomentosiformis]
DUH013839.1	Up				Up			Up		Up	5.79	3.85333	6.19333	11.1833	6.33667	auxin-responsive protein	NA	NA	NA	K14487//auxin responsive GH3 gene family	gi|255586158|ref|XP_002533739.1|//Indole-3-acetic acid-amido synthetase GH3.6, putative [Ricinus communis]
DUH017429.1	Down		Down	Down	Down	Down	Down	Down			16.34	19.1633	5.32667	3.97	14.1267	auxin-responsive protein	GO:0031224//intrinsic component of membrane	GO:0015291//secondary active transmembrane transporter activity	GO:0009755//hormone-mediated signaling pathway;GO:0015837//amine transport	K13946//auxin influx carrier (AUX1 LAX family)	gi|226235313|dbj|BAH47612.1|//auxin influx carrier protein [Zinnia violacea]
DUH019444.1			Down	Down							15.59	8.5	7.3	7.37	16.6067	auxin-responsive protein	NA	NA	NA	K14484//auxin-responsive protein IAA	gi|720058176|ref|XP_010274202.1|//PREDICTED: auxin-induced protein 22B [Nelumbo nucifera]
DUH019919.1	Down		Down	Down	Down						7.88	1.34333	1.08333	1.3	8.14	auxin-responsive protein	NA	NA	GO:0050794//regulation of cellular process;GO:0006351//transcription, DNA-templated	K14484//auxin-responsive protein IAA	gi|643726215|gb|KDP35023.1|//hypothetical protein JCGZ_09311 [Jatropha curcas]
DUH027176.1		Down	Down	Down							9.83	1.65667	1.43667	1.51333	9.65333	auxin-responsive protein	NA	NA	NA	K14487//auxin responsive GH3 gene family	gi|255586158|ref|XP_002533739.1|//Indole-3-acetic acid-amido synthetase GH3.6, putative [Ricinus communis]
DUH029282.1	Up		Up	Up	Up						5.72	10.57	20.2733	15.3633	6.60333	auxin-responsive protein	NA	NA	NA	K14484//auxin-responsive protein IAA	gi|658309868|ref|NP_001280821.1|//auxin-responsive protein IAA29-like [Malus domestica]
DUH030853.1	Down		Down	Down	Down						20.88	11.3667	5.39	4.8	22.9633	auxin-responsive protein	NA	NA	NA	K14487//auxin responsive GH3 gene family	gi|225437300|ref|XP_002263353.1|//PREDICTED: putative indole-3-acetic acid-amido synthetase GH3.9 [Vitis vinifera]
DUH031707.1			Down								31.51	18.7867	16	19.5033	33.6267	auxin-responsive protein	GO:0005634//nucleus	GO:0003677//DNA binding;GO:0005488//binding;GO:0046983//protein dimerization activity	GO:0050794//regulation of cellular process;GO:0006355//regulation of transcription, DNA-templated;GO:0009725//response to hormone;GO:0009734//auxin-activated signaling pathway;GO:0010158//abaxial cell fate specification;GO:0010050//vegetative phase change	K14486//auxin response factor	gi|359479063|ref|XP_002285019.2|//PREDICTED: auxin response factor 4-like [Vitis vinifera]
DUH032319.1			Down								15.18	8.52333	6.09667	6.92667	15.44	auxin-responsive protein	NA	NA	NA	K14484//auxin-responsive protein IAA	gi|565384770|ref|XP_006358296.1|//PREDICTED: auxin-responsive protein IAA20-like [Solanum tuberosum];gi|595820899|ref|XP_007204725.1|//hypothetical protein PRUPE_ppa010871mg [Prunus persica]
DUH006535.1			Down	Down							37.9	26.1133	15.6133	18.29	39.6867	Cyto	GO:0012505//endomembrane system;GO:0043231//intracellular membrane-bounded organelle;GO:0016020//membrane;GO:0032991//macromolecular complex;GO:0030312//external encapsulating structure;GO:0015630//microtubule cytoskeleton	GO:0032561//guanyl ribonucleotide binding;GO:0017111//nucleoside-triphosphatase activity	GO:0000911//cytokinesis by cell plate formation;GO:0048827//phyllome development;GO:0048229//gametophyte development;GO:0043623//cellular protein complex assembly;GO:0000904//cell morphogenesis involved in differentiation;GO:0009207//purine ribonucleoside triphosphate catabolic process;GO:0009886//post-embryonic morphogenesis	K10389//tubulin gamma	gi|590721479|ref|XP_007051624.1|//Gamma-tubulin isoform 1 [Theobroma cacao]
DUH031119.1	Up			Up	Up						0	0.176667	2.60333	4.12	0.00666667	Cyto	GO:0012505//endomembrane system;GO:0043231//intracellular membrane-bounded organelle;GO:0016020//membrane;GO:0032991//macromolecular complex;GO:0005874//microtubule;GO:0030312//external encapsulating structure;GO:0015630//microtubule cytoskeleton	GO:0032561//guanyl ribonucleotide binding;GO:0017111//nucleoside-triphosphatase activity;GO:0005525//GTP binding;GO:0003924//GTPase activity	GO:0006184//GTP catabolic process;GO:0051258//protein polymerization;GO:0000911//cytokinesis by cell plate formation;GO:0048827//phyllome development;GO:0048229//gametophyte development;GO:0007017//microtubule-based process;GO:0043623//cellular protein complex assembly;GO:0009886//post-embryonic morphogenesis;GO:0009207//purine ribonucleoside triphosphate catabolic process;GO:0000904//cell morpho…	K10389//tubulin gamma	gi|643716895|gb|KDP28521.1|//hypothetical protein JCGZ_14292 [Jatropha curcas];gi|703148856|ref|XP_010109452.1|//Tubulin gamma-2 chain [Morus notabilis]
DUH001940.1		Down	Down	Down				Up		Up	14.67	3.64333	2.09333	3.39	13.0233	Dorm	NA	GO:0004553//hydrolase activity, hydrolyzing O-glycosyl compounds;GO:0043167//ion binding;GO:0016798//hydrolase activity, acting on glycosyl bonds	GO:0044238//primary metabolic process;GO:0005975//carbohydrate metabolic process;GO:0010584//pollen exine formation;GO:0009793//embryo development ending in seed dormancy	K15429//tRNA (guanine37-N1)-methyltransferase [EC:2.1.1.228];K19619//tyrosyl-DNA phosphodiesterase 2 [EC:3.1.4.-];K13098//RNA-binding protein FUS	gi|565403091|ref|XP_006366999.1|//PREDICTED: probable glucan endo-1,3-beta-glucosidase A6-like [Solanum tuberosum];gi|359478001|ref|XP_003632052.1|//PREDICTED: probable glucan endo-1,3-beta-glucosidase A6-like [Vitis vinifera]
DUH023687.1			Up	Up							8.31	16.2567	25.33	26.0533	9.22667	Dorm	NA	GO:0004672//protein kinase activity;GO:0005488//binding	GO:0048513//organ development;GO:0060918//auxin transport;GO:0009606//tropism;GO:0009793//embryo development ending in seed dormancy	K08286//protein-serine/threonine kinase [EC:2.7.11.-]	gi|698422513|ref|XP_009780884.1|//PREDICTED: serine/threonine-protein kinase WAG1-like [Nicotiana sylvestris]
DUH031204.2				Down					Down		11.1	7.06667	6.89333	1.62667	11.2167	Dorm	NA	NA	NA	NA	gi|590621165|ref|XP_007024723.1|//Dormancy/auxin associated family protein, putative [Theobroma cacao]
DUH011466.5			Down								17.85	8.78667	7.31	10.0933	18.1667	Dorm, ZI	NA	GO:0016853//isomerase activity;GO:0008270//zinc ion binding;GO:0004476//mannose-6-phosphate isomerase activity	GO:0019853//L-ascorbic acid biosynthetic process;GO:0009793//embryo development ending in seed dormancy;GO:0009298//GDP-mannose biosynthetic process	K01809//mannose-6-phosphate isomerase [EC:5.3.1.8]	gi|225452055|ref|XP_002283926.1|//PREDICTED: mannose-6-phosphate isomerase [Vitis vinifera];gi|643723380|gb|KDP32959.1|//hypothetical protein JCGZ_12990 [Jatropha curcas]
BGI_novel_G003710	Up		Up	Up	Up	Up	Up	Up	Up	Up	0	0.12	14.29	36.58	0	EmberyoGenesis	NA	NA	NA	NA	gi|645233783|ref|XP_008223508.1|//PREDICTED: late embryogenesis abundant protein D-29 [Prunus mume]
DUH003533.1		Down	Down	Down		Down		Up		Up	243.53	28.8333	7.13	15.42	242.363	EmberyoGenesis	NA	NA	GO:0009414//response to water deprivation	NA	gi|198400331|gb|ACH87174.1|//late embryogenesis abundant protein [Camellia sinensis]
DUH004819.1			Down					Up		Up	10.55	3.82	3.35667	5.38	10.13	EmberyoGenesis	NA	GO:0016741//transferase activity, transferring one-carbon groups	GO:0006730//one-carbon metabolic process	NA	gi|224090001|ref|XP_002308901.1|//embryo-abundant family protein [Populus trichocarpa]
DUH007508.1	Up	Up	Up	Up	Up	Up	Up	Up			4.66	60.3233	175.73	175.007	4.7	EmberyoGenesis	NA	NA	NA	NA	gi|645234967|ref|XP_008224055.1|//PREDICTED: late embryogenesis abundant protein 1 [Prunus mume]
DUH008317.1	Down	Down	Down	Down	Down	Down	Down			Up	968.49	190.16	63.4667	52.0833	869.227	EmberyoGenesis	NA	NA	NA	K01835//phosphoglucomutase [EC:5.4.2.2]	gi|22653807|sp|P83442.1|LEAD3_DAUCA//RecName: Full=Late embryogenesis abundant protein Dc3 [Daucus carota]
DUH017061.1	Up		Up	Up	Up		Up	Up	Up	Up	0	1.85333	3.97333	13.2333	0	EmberyoGenesis	NA	NA	NA	NA	gi|225430738|ref|XP_002266501.1|//PREDICTED: late embryogenesis abundant protein D-29 [Vitis vinifera]
DUH020584.1	Up		Up	Up	Up	Up	Up				11.63	14.5867	41.3067	41.0267	11.98	EmberyoGenesis	NA	NA	NA	K01835//phosphoglucomutase [EC:5.4.2.2];K12893//splicing factor, arginine/serine-rich 4/5/6;K11593//eukaryotic translation initiation factor 2C	gi|259045654|gb|ACV91270.1|//late embryogensis abundant group 3 protein [Zizania latifolia]
DUH023802.1	Up	Up	Up	Up	Up	Up	Up		Up	Down	26.99	250.223	992.223	2384.25	26.1067	EmberyoGenesis	NA	NA	NA	K10779//transcriptional regulator ATRX [EC:3.6.4.12];K02964//small subunit ribosomal protein S18e;K14306//nuclear pore complex protein Nup62	gi|659100915|ref|XP_008451333.1|//PREDICTED: late embryogenesis abundant protein D-34-like [Cucumis melo]
DUH028883.1	Up	Up	Up	Up	Up	Up	Up				0.57	10.02	29.3633	56.1467	0.586667	EmberyoGenesis	NA	NA	NA	NA	gi|363497938|gb|AEW24432.1|//late embryogenesis abundant protein 3L-1 [Camellia sinensis]
DUH030284.1	Up		Up	Up	Up	Up	Up				7.34	21.6	51.65	89.1833	8.75333	EmberyoGenesis	NA	NA	NA	NA	gi|110180497|gb|ABG54481.1|//late embryogenesis abundant protein [Tamarix androssowii];gi|363497938|gb|AEW24432.1|//late embryogenesis abundant protein 3L-1 [Camellia sinensis]
DUH030627.1	Up	Up	Up	Up	Up	Up					0	80.1933	174.037	144.677	0	EmberyoGenesis	NA	NA	NA	K14709//solute carrier family 39 (zinc transporter), member 1/2/3	gi|645237380|ref|XP_008225177.1|//PREDICTED: late embryogenesis abundant protein 1-like [Prunus mume];gi|694309877|ref|XP_009341627.1|//PREDICTED: late embryogenesis abundant protein, group 3-like isoform X2 [Pyrus x bretschneideri]
DUH021233.1						Up				Down	1.41	2.98	13.84	6.74333	6.98333	Embryo Sac	GO:0005874//microtubule;GO:0005875//microtubule associated complex;GO:0015630//microtubule cytoskeleton	GO:0005524//ATP binding;GO:0032559//adenyl ribonucleotide binding;GO:0003774//motor activity;GO:0003777//microtubule motor activity	GO:0007018//microtubule-based movement;GO:0009555//pollen development;GO:0000910//cytokinesis;GO:0009558//embryo sac cellularization;GO:0007017//microtubule-based process	K11498//centromeric protein E	gi|225456008|ref|XP_002279228.1|//PREDICTED: uncharacterized protein LOC100266348 [Vitis vinifera]
DUH021812.1		Down	Down	Down							16.77	5.99333	3.46333	4.66667	17.4567	embryo-abundant family	GO:0005739//mitochondrion	GO:0008168//methyltransferase activity	GO:0046686//response to cadmium ion;GO:0032259//methylation	K16584//HAUS augmin-like complex subunit 1	gi|224090001|ref|XP_002308901.1|//embryo-abundant family protein [Populus trichocarpa]
DUH023688.1			Down								30.83	20.7567	16.3133	19.89	34.2633	embryo-abundant family	GO:0005739//mitochondrion	GO:0008168//methyltransferase activity	GO:0046686//response to cadmium ion;GO:0032259//methylation	NA	gi|224090001|ref|XP_002308901.1|//embryo-abundant family protein [Populus trichocarpa]
DUH025137.1		Down	Down							Up	15.53	2.81	3.26333	8.33	15.4467	embryo-abundant family	GO:0005739//mitochondrion	GO:0008168//methyltransferase activity	GO:0046686//response to cadmium ion;GO:0032259//methylation	NA	gi|224090001|ref|XP_002308901.1|//embryo-abundant family protein [Populus trichocarpa]
BGI_novel_G003921		Down									12.45	3.38667	8.65	12.3933	12.1933	embryogenesis receptor	NA	GO:0005524//ATP binding;GO:0032559//adenyl ribonucleotide binding;GO:0016301//kinase activity;GO:0004672//protein kinase activity	GO:0006464//cellular protein modification process;GO:0006468//protein phosphorylation	K13418//somatic embryogenesis receptor kinase 1 [EC:2.7.10.1 2.7.11.1];K04733//interleukin-1 receptor-associated kinase 4 [EC:2.7.11.1];K13430//serine/threonine-protein kinase PBS1 [EC:2.7.11.1];K04730//interleukin-1 receptor-associated kinase 1 [EC:2.7.11.1]	gi|694416588|ref|XP_009336415.1|//PREDICTED: probable receptor-like protein kinase At1g49730 isoform X2 [Pyrus x bretschneideri];gi|225464820|ref|XP_002270105.1|//PREDICTED: probable receptor-like protein kinase At1g49730 [Vitis vinifera]
DUH002299.1		Down	Down	Down							57.13	24.5333	22.9433	24.3133	60.7333	embryogenesis receptor	NA	NA	NA	K13418//somatic embryogenesis receptor kinase 1 [EC:2.7.10.1 2.7.11.1]	gi|225453949|ref|XP_002279998.1|//PREDICTED: probable LRR receptor-like serine/threonine-protein kinase At4g08850 [Vitis vinifera]
DUH003757.1			Down							Up	7.41	1.48333	1.65	2.22333	7.27667	embryogenesis receptor	GO:0031224//intrinsic component of membrane	GO:0032559//adenyl ribonucleotide binding;GO:0004672//protein kinase activity;GO:0016628//oxidoreductase activity, acting on the CH-CH group of donors, NAD or NADP as acceptor;GO:0004871//signal transducer activity	GO:0006464//cellular protein modification process	K13418//somatic embryogenesis receptor kinase 1 [EC:2.7.10.1 2.7.11.1]	gi|298204417|emb|CBI16897.3|//unnamed protein product [Vitis vinifera]
DUH004880.1		Up	Up				Down		Down		588.56	1413.45	1411.85	521.667	438.667	embryogenesis receptor	NA	NA	NA	K13418//somatic embryogenesis receptor kinase 1 [EC:2.7.10.1 2.7.11.1];K13415//protein brassinosteroid insensitive 1 [EC:2.7.10.1 2.7.11.1]	gi|225455531|ref|XP_002267632.1|//PREDICTED: leucine-rich repeat receptor-like serine/threonine-protein kinase At1g17230 [Vitis vinifera]
DUH005714.1			Up							Down	46.75	80.11	111.407	86.2533	52.1833	embryogenesis receptor	NA	GO:0016772//transferase activity, transferring phosphorus-containing groups	GO:0006796//phosphate-containing compound metabolic process	K04733//interleukin-1 receptor-associated kinase 4 [EC:2.7.11.1];K13418//somatic embryogenesis receptor kinase 1 [EC:2.7.10.1 2.7.11.1];K16224//senescence-induced receptor-like serine/threonine-protein kinase;K04730//interleukin-1 receptor-associated kinase 1 [EC:2.7.11.1]	gi|661896321|emb|CDO99510.1|//unnamed protein product [Coffea canephora];gi|697125134|ref|XP_009616584.1|//PREDICTED: putative leucine-rich repeat receptor-like serine/threonine-protein kinase At2g14440 isoform X1 [Nicotiana tomentosiformis]
DUH005937.1	Down				Down					Down	19.99	11.48	18.06	9.85333	18.54	embryogenesis receptor	NA	NA	NA	K13418//somatic embryogenesis receptor kinase 1 [EC:2.7.10.1 2.7.11.1];K03006//DNA-directed RNA polymerase II subunit RPB1 [EC:2.7.7.6];K16224//senescence-induced receptor-like serine/threonine-protein kinase;K10406//kinesin family member C2/C3	gi|225423893|ref|XP_002281668.1|//PREDICTED: Di-glucose binding protein with Leucine-rich repeat domain-like [Vitis vinifera]
DUH010125.1			Down							Up	14.17	6.67	4.90667	7.11	13.5533	embryogenesis receptor	NA	GO:0032440//2-alkenal reductase [NAD(P)] activity;GO:0016301//kinase activity;GO:0003824//catalytic activity	GO:0016310//phosphorylation;GO:0055114//oxidation-reduction process	K13418//somatic embryogenesis receptor kinase 1 [EC:2.7.10.1 2.7.11.1]	gi|661883189|emb|CDP13397.1|//unnamed protein product [Coffea canephora];gi|147769494|emb|CAN61408.1|//hypothetical protein VITISV_035126 [Vitis vinifera]
DUH013104.1			Down	Down							9.61	2.49	1.28	1.48667	10.1167	embryogenesis receptor	NA	GO:0016301//kinase activity	NA	K13418//somatic embryogenesis receptor kinase 1 [EC:2.7.10.1 2.7.11.1];K04733//interleukin-1 receptor-associated kinase 4 [EC:2.7.11.1];K04730//interleukin-1 receptor-associated kinase 1 [EC:2.7.11.1]	gi|590653668|ref|XP_007033487.1|//Leucine-rich repeat protein kinase family protein isoform 1 [Theobroma cacao];gi|720088745|ref|XP_010244554.1|//PREDICTED: probable inactive receptor kinase At5g58300 [Nelumbo nucifera]
DUH026570.1			Down								27.55	18.0233	13.6433	17.4	28.4067	embryogenesis receptor	NA	GO:0008060//ARF GTPase activator activity;GO:0005083//small GTPase regulator activity;GO:0046914//transition metal ion binding;GO:0008270//zinc ion binding	GO:0032312//regulation of ARF GTPase activity;GO:0032012//regulation of ARF protein signal transduction	K12486//stromal membrane-associated protein	gi|697187778|ref|XP_009602921.1|//PREDICTED: probable ADP-ribosylation factor GTPase-activating protein AGD11 [Nicotiana tomentosiformis];gi|590569439|ref|XP_007011070.1|//Calcium-dependent ARF-type GTPase activating protein family isoform 1 [Theobroma cacao]
DUH027954.1			Down	Down						Up	9.95	6.05333	1.19333	2.28667	10.5233	embryogenesis receptor	NA	NA	NA	K13418//somatic embryogenesis receptor kinase 1 [EC:2.7.10.1 2.7.11.1];K04733//interleukin-1 receptor-associated kinase 4 [EC:2.7.11.1];K04730//interleukin-1 receptor-associated kinase 1 [EC:2.7.11.1]	gi|302142279|emb|CBI19482.3|//unnamed protein product [Vitis vinifera]
DUH029401.1	Down	Down	Down	Down	Down						41.23	2	0.21	0.213333	37.2533	embryogenesis receptor	NA	NA	NA	K13418//somatic embryogenesis receptor kinase 1 [EC:2.7.10.1 2.7.11.1];K04730//interleukin-1 receptor-associated kinase 1 [EC:2.7.11.1]	gi|590667321|ref|XP_007037205.1|//Leucine-rich repeat protein kinase family protein isoform 1 [Theobroma cacao]
DUH030416.1			Down	Down							8.79	3.68	1.89333	2.34333	8.31667	embryogenesis receptor	GO:0016020//membrane;GO:0016021//integral component of membrane	GO:0032440//2-alkenal reductase [NAD(P)] activity;GO:0005524//ATP binding;GO:0000166//nucleotide binding;GO:0004672//protein kinase activity;GO:0004871//signal transducer activity;GO:0016491//oxidoreductase activity;GO:0004714//transmembrane receptor protein tyrosine kinase activity	GO:0008152//metabolic process;GO:0006468//protein phosphorylation;GO:0055114//oxidation-reduction process	K13418//somatic embryogenesis receptor kinase 1 [EC:2.7.10.1 2.7.11.1];K04733//interleukin-1 receptor-associated kinase 4 [EC:2.7.11.1];K04730//interleukin-1 receptor-associated kinase 1 [EC:2.7.11.1]	gi|359481232|ref|XP_002267737.2|//PREDICTED: probably inactive leucine-rich repeat receptor-like protein kinase At3g28040-like [Vitis vinifera]
DUH023333.1			Down	Down							63.7	33.96	30.96	29.6367	63.6933	Embryonic Development	NA	NA	GO:0009791//post-embryonic development;GO:0042221//response to chemical;GO:0009628//response to abiotic stimulus	K00799//glutathione S-transferase [EC:2.5.1.18]	gi|259479222|dbj|BAI40146.1|//glutathione S-transferase 1 [Diospyros kaki]
DUH008778.1		Down	Down					Up		Up	80.63	28.3667	35.5233	51.5967	88.1633	Flower	NA	NA	NA	K15622//myeloid leukemia factor 1	gi|590723025|ref|XP_007052068.1|//Flower, cultured cell, putative [Theobroma cacao];gi|568875676|ref|XP_006490918.1|//PREDICTED: uncharacterized protein LOC102624737 [Citrus sinensis]
DUH002223.1		Down	Down	Down							13.18	2.66333	2.13333	2.90667	12.17	Flowering	GO:0044424//intracellular part	NA	NA	K16223//protein FLOWERING LOCUS T	gi|379133523|dbj|BAL70256.1|//centroradialis [Rhododendron x pulchrum]
DUH014611.1	Down		Down	Down	Down						4.24	0.17	0.133333	0	4.37	Flowering	NA	NA	NA	K16223//protein FLOWERING LOCUS T	gi|672231720|dbj|BAP28173.1|//flowering locus T-like protein [Fagus crenata];gi|668347770|dbj|BAP18900.1|//flowering locus T [Fragaria x ananassa]
DUH017881.1	Down	Down	Down	Down	Down						411.03	123.143	60.8633	71.8867	356.273	Flowering	NA	NA	NA	K16223//protein FLOWERING LOCUS T	gi|379133525|dbj|BAL70257.1|//flowering locus T [Rhododendron x pulchrum]
DUH021945.1	Down	Down	Down	Down	Down					Up	101.4	20.2867	10.46	19.9367	93.4467	Flowering	NA	NA	NA	K14416//elongation factor 1 alpha-like protein	gi|568871870|ref|XP_006489102.1|//PREDICTED: flowering-promoting factor 1-like protein 3-like [Citrus sinensis]
BGI_novel_G004974			Down	Down							11.28	6.45	3.55	2.63667	11.7867	gibberellin	NA	NA	NA	K02923//large subunit ribosomal protein L38e;K03575//A/G-specific adenine glycosylase [EC:3.2.2.-];K14493//gibberellin receptor GID1 [EC:3.-.-.-];K17872//NADH:ubiquinone reductase (non-electrogenic) [EC:1.6.5.9];K13258//2-hydroxyisoflavanone dehydratase [EC:4.2.1.105]	gi|255555505|ref|XP_002518789.1|//catalytic, putative [Ricinus communis]
DUH004622.1	Down	Down	Down	Down	Down		Down		Down		91.09	10.82	7.13	0.956667	81.7133	gibberellin	NA	GO:0016706//oxidoreductase activity, acting on paired donors, with incorporation or reduction of molecular oxygen, 2-oxoglutarate as one donor, and incorporation of one atom each of oxygen into both donors;GO:0005506//iron ion binding;GO:0016491//oxidoreductase activity	GO:0055114//oxidation-reduction process	K05278//flavonol synthase [EC:1.14.11.23];K06892//feruloyl-CoA ortho-hydroxylase [EC:1.14.11.-]	gi|568851436|ref|XP_006479398.1|//PREDICTED: flavonol synthase/flavanone 3-hydroxylase-like [Citrus sinensis];gi|359475228|ref|XP_003631618.1|//PREDICTED: gibberellin 20 oxidase 1-like [Vitis vinifera];gi|697125155|ref|XP_009616591.1|//PREDICTED: 1-aminocyclopropane-1-carboxylate oxidase 5-like [Nicotiana tomentosiformis]
DUH004651.1			Down								28.01	11.4167	11.74	14.3933	25.39	gibberellin	NA	GO:0016706//oxidoreductase activity, acting on paired donors, with incorporation or reduction of molecular oxygen, 2-oxoglutarate as one donor, and incorporation of one atom each of oxygen into both donors;GO:0005506//iron ion binding;GO:0046914//transition metal ion binding	GO:0055114//oxidation-reduction process;GO:0051553//flavone biosynthetic process	K05278//flavonol synthase [EC:1.14.11.23];K04125//gibberellin 2-oxidase [EC:1.14.11.13]	gi|359475228|ref|XP_003631618.1|//PREDICTED: gibberellin 20 oxidase 1-like [Vitis vinifera];gi|703098059|ref|XP_010096282.1|//Naringenin,2-oxoglutarate 3-dioxygenase [Morus notabilis]
DUH009519.1				Down							6.64	4.49667	2.91667	2.22667	8.37333	gibberellin	NA	NA	GO:0000904//cell morphogenesis involved in differentiation	K14493//gibberellin receptor GID1 [EC:3.-.-.-]	gi|82697971|gb|ABB89020.1|//CXE carboxylesterase [Actinidia deliciosa]
DUH010740.1	Up			Up	Up		Up	Up		Up	7.29	5.05	10.8	19.72	7.33	gibberellin	NA	NA	NA	K14493//gibberellin receptor GID1 [EC:3.-.-.-]	gi|359488656|ref|XP_002267994.2|//PREDICTED: uncharacterized protein LOC100261110 [Vitis vinifera];gi|296081318|emb|CBI17700.3|//unnamed protein product [Vitis vinifera]
DUH011737.1	Down	Down	Down	Down	Down						10.65	1.51333	0.123333	0.74	10.9	gibberellin	NA	NA	NA	K14493//gibberellin receptor GID1 [EC:3.-.-.-]	gi|225460002|ref|XP_002268777.1|//PREDICTED: probable carboxylesterase 18-like [Vitis vinifera]
DUH014374.1	Down	Down	Down	Down	Down						197.42	60.2467	31.7633	29.23	175.917	gibberellin	NA	NA	NA	K04125//gibberellin 2-oxidase [EC:1.14.11.13]	gi|225434550|ref|XP_002277229.1|//PREDICTED: uncharacterized protein LOC100263882 [Vitis vinifera];gi|698461810|ref|XP_009781853.1|//PREDICTED: gibberellin 2-beta-dioxygenase 8 isoform X1 [Nicotiana sylvestris]
DUH014542.1	Up	Up	Up	Up	Up	Up	Up				4.11	49.67	178.62	255.177	6.76667	gibberellin	NA	NA	NA	NA	gi|330318577|gb|AEC10958.1|//gibberellin induced protein [Camellia sinensis]
DUH016813.1			Down	Down							12.52	7.13333	3.74333	2.67333	14.2867	gibberellin	NA	GO:0046914//transition metal ion binding;GO:0003824//catalytic activity	GO:0008152//metabolic process	K05282//gibberellin 20-oxidase [EC:1.14.11.12]	gi|542600290|gb|AGV40767.1|//gibberellin 20-oxidase [Camellia sinensis]
DUH017554.1		Down	Down	Down							17.19	7.12333	4.56667	6.11667	20.1067	gibberellin	NA	GO:0016787//hydrolase activity	GO:0006281//DNA repair	K02923//large subunit ribosomal protein L38e;K03575//A/G-specific adenine glycosylase [EC:3.2.2.-];K14493//gibberellin receptor GID1 [EC:3.-.-.-];K17872//NADH:ubiquinone reductase (non-electrogenic) [EC:1.6.5.9];K13258//2-hydroxyisoflavanone dehydratase [EC:4.2.1.105]	gi|82697931|gb|ABB89000.1|//CXE carboxylesterase [Vaccinium corymbosum]
DUH018437.1			Down								12.97	8.01333	4.67	6.36333	13.86	gibberellin	NA	NA	NA	K14493//gibberellin receptor GID1 [EC:3.-.-.-]	gi|566224851|ref|XP_006370967.1|//hypothetical protein POPTR_0019s02210g [Populus trichocarpa]
DUH020352.1							Up				7.67	3.32667	7.34	13.03	6.35	gibberellin	NA	NA	NA	K02923//large subunit ribosomal protein L38e;K03575//A/G-specific adenine glycosylase [EC:3.2.2.-];K14493//gibberellin receptor GID1 [EC:3.-.-.-];K17872//NADH:ubiquinone reductase (non-electrogenic) [EC:1.6.5.9];K13258//2-hydroxyisoflavanone dehydratase [EC:4.2.1.105]	gi|82697977|gb|ABB89023.1|//CXE carboxylesterase [Actinidia eriantha]
DUH020509.1		Down	Down	Down							24.9	4.02333	2.95	5.85667	23.3833	gibberellin	NA	GO:0003824//catalytic activity	NA	K14493//gibberellin receptor GID1 [EC:3.-.-.-]	gi|595794033|ref|XP_007200765.1|//hypothetical protein PRUPE_ppa023695mg, partial [Prunus persica]
DUH023471.1	Down	Down	Down	Down	Down						24.73	1.09667	0.17	0.143333	24.94	gibberellin	NA	NA	NA	K14493//gibberellin receptor GID1 [EC:3.-.-.-]	gi|566224851|ref|XP_006370967.1|//hypothetical protein POPTR_0019s02210g [Populus trichocarpa]
DUH024663.3		Down	Down	Down						Up	16.06	5.52667	1.63	2.47667	18.6767	gibberellin	NA	NA	NA	K14493//gibberellin receptor GID1 [EC:3.-.-.-]	gi|224127454|ref|XP_002320078.1|//hypothetical protein POPTR_0014s06890g [Populus trichocarpa]
DUH024836.1	Down	Down	Down	Down	Down						40.76	11.1067	4.09	4.46	37.2967	gibberellin	NA	NA	NA	K03575//A/G-specific adenine glycosylase [EC:3.2.2.-];K14493//gibberellin receptor GID1 [EC:3.-.-.-]	gi|697104069|ref|XP_009605841.1|//PREDICTED: probable carboxylesterase 17 [Nicotiana tomentosiformis]
DUH026302.1		Down	Down	Down							18.85	9.11333	4.42333	4.54333	23.41	gibberellin	NA	NA	NA	K05282//gibberellin 20-oxidase [EC:1.14.11.12];K05933//aminocyclopropanecarboxylate oxidase [EC:1.14.17.4];K00475//naringenin 3-dioxygenase [EC:1.14.11.9];K04125//gibberellin 2-oxidase [EC:1.14.11.13];K06892//feruloyl-CoA ortho-hydroxylase [EC:1.14.11.-]	gi|590686271|ref|XP_007042329.1|//2-oxoglutarate and Fe(II)-dependent oxygenase superfamily protein [Theobroma cacao];gi|697125487|ref|XP_009616763.1|//PREDICTED: probable 2-oxoglutarate/Fe(II)-dependent dioxygenase [Nicotiana tomentosiformis]
DUH027165.1			Down	Down							7.67	2.02667	0.38	0.776667	8.39333	gibberellin	NA	NA	NA	K02923//large subunit ribosomal protein L38e;K03575//A/G-specific adenine glycosylase [EC:3.2.2.-];K14493//gibberellin receptor GID1 [EC:3.-.-.-];K17872//NADH:ubiquinone reductase (non-electrogenic) [EC:1.6.5.9];K13258//2-hydroxyisoflavanone dehydratase [EC:4.2.1.105]	gi|82697977|gb|ABB89023.1|//CXE carboxylesterase [Actinidia eriantha]
DUH027246.1	Down	Down	Down	Down	Down						158.81	27.3967	26.62	25.6133	169.803	gibberellin	NA	NA	NA	NA	gi|356517954|ref|XP_003527650.1|//PREDICTED: gibberellin-regulated protein 1-like [Glycine max]
DUH029938.3	Up				Up					Up	14.94	24.4433	14.9867	21.2433	14.9767	gibberellin	NA	NA	NA	K14493//gibberellin receptor GID1 [EC:3.-.-.-]	gi|82697971|gb|ABB89020.1|//CXE carboxylesterase [Actinidia deliciosa]
DUH030332.1		Down	Down	Down							42.24	12.31	13.3833	15.7833	40.6633	gibberellin	NA	NA	NA	K03575//A/G-specific adenine glycosylase [EC:3.2.2.-];K02923//large subunit ribosomal protein L38e;K14493//gibberellin receptor GID1 [EC:3.-.-.-];K17872//NADH:ubiquinone reductase (non-electrogenic) [EC:1.6.5.9];K13258//2-hydroxyisoflavanone dehydratase [EC:4.2.1.105]	gi|661895534|emb|CDP01339.1|//unnamed protein product [Coffea canephora]
DUH007832.1			Down	Down							89.75	54.1267	45.15	48.0333	99.6467	somatic embryogenesis receptor kinase 1	GO:0031224//intrinsic component of membrane	GO:0032559//adenyl ribonucleotide binding;GO:0004672//protein kinase activity;GO:0004871//signal transducer activity	GO:0006464//cellular protein modification process	K13418//somatic embryogenesis receptor kinase 1 [EC:2.7.10.1 2.7.11.1]	gi|418204460|gb|AFX61784.1|//somatic embryogenesis receptor-like kinase [Camellia nitidissima]
BGI_novel_G000073	Up		Up		Up	Up					62.13	64.6067	142.677	85.4567	46.4233	TF	NA	GO:0003677//DNA binding	GO:0006351//transcription, DNA-templated	K09264//MADS-box transcription factor, plant	gi|397910998|gb|AFO68775.1|//agamous-like protein 2, partial [Clethra tomentosa]
BGI_novel_G000226								Up			254.94	160.627	225.593	317.743	266.863	TF	NA	NA	NA	K10863//aprataxin [EC:3.-.-.-];K12126//phytochrome-interacting factor 3	gi|225431517|ref|XP_002275141.1|//PREDICTED: transcription factor HEC3-like [Vitis vinifera]
BGI_novel_G000266			Up								4.51	10.8667	13.8667	6.48	4.29	TF	NA	NA	NA	K13422//transcription factor MYC2	gi|514482123|gb|AGO58373.1|//basic helix-loop-helix protein [Morella rubra];gi|526118175|ref|NP_001267954.1|//myc anthocyanin regulatory protein [Vitis vinifera]
BGI_novel_G000298	Up			Up	Up		Up	Up			15.77	11.3933	27.48	48.9267	14.5833	TF	NA	NA	NA	NA	gi|263199372|gb|ACY69975.1|//WRKY transcription factor [Vitis pseudoreticulata]
BGI_novel_G000335			Down	Down							4	0.826667	0.263333	0.1	5.25	TF	NA	NA	NA	K16189//phytochrome-interacting factor 4;K11253//histone H3;K12126//phytochrome-interacting factor 3	gi|225428454|ref|XP_002284113.1|//PREDICTED: transcription factor bHLH63-like [Vitis vinifera]
BGI_novel_G000511				Up							2.79	6.22333	7.82333	9.8	2.84333	TF	NA	NA	GO:0009887//organ morphogenesis;GO:0048437//floral organ development;GO:0003002//regionalization;GO:0006351//transcription, DNA-templated	K13944;K01227//mannosyl-glycoprotein endo-beta-N-acetylglucosaminidase [EC:3.2.1.96]	gi|698493410|ref|XP_009792980.1|//PREDICTED: LOB domain-containing protein 36-like [Nicotiana sylvestris];gi|567866423|ref|XP_006425834.1|//hypothetical protein CICLE_v10027275mg [Citrus clementina]
BGI_novel_G000702		Down	Down	Down							36.24	13.97	9.70667	10.4267	39.0433	TF	NA	NA	NA	K09273//upstream-binding transcription factor	gi|643705240|gb|KDP21857.1|//hypothetical protein JCGZ_00644 [Jatropha curcas]
BGI_novel_G001461			Down	Down							5.08	1.82	0.863333	0.62	6.23333	TF	NA	NA	NA	K16222//Dof zinc finger protein DOF5.5	gi|590585689|ref|XP_007015499.1|//DOF domain class transcription factor, putative [Theobroma cacao]
BGI_novel_G001793		Down	Down								10.07	0.37	0.723333	1.74	6.21333	TF	NA	NA	NA	K13434//pathogenesis-related genes transcriptional activator PTI6	gi|697106494|ref|XP_009607079.1|//PREDICTED: pathogenesis-related genes transcriptional activator PTI6-like [Nicotiana tomentosiformis]
BGI_novel_G001864				Up							0	0.66	3.45333	5.60333	0.24	TF	NA	GO:0001071//nucleic acid binding transcription factor activity;GO:0016813//hydrolase activity, acting on carbon-nitrogen (but not peptide) bonds, in linear amidines	GO:0000255//allantoin metabolic process;GO:0006351//transcription, DNA-templated	K14977//(S)-ureidoglycine aminohydrolase [EC:3.5.3.26]	gi|590676222|ref|XP_007039673.1|//Ureidoglycine aminohydrolase isoform 1 [Theobroma cacao]
BGI_novel_G001946			Up						Down		15.19	24.4967	34.55	11.0067	11.3	TF	NA	NA	NA	K17894//GATA-binding protein 2	gi|661896559|emb|CDO99748.1|//unnamed protein product [Coffea canephora];gi|225449036|ref|XP_002273502.1|//PREDICTED: GATA transcription factor 9-like [Vitis vinifera]
BGI_novel_G002250	Up			Up	Up		Up	Up			15.1	8.82	18.17	32.3833	14.45	TF	NA	NA	NA	K13425//WRKY transcription factor 22;K16225//probable WRKY transcription factor 52	gi|590653760|ref|XP_007033512.1|//WRKY DNA-binding protein 70, putative isoform 1 [Theobroma cacao]
BGI_novel_G002306				Up							2.74	2.57	8.24333	9.05333	2.73667	TF	GO:0043231//intracellular membrane-bounded organelle;GO:0005634//nucleus	GO:0003677//DNA binding;GO:0003700//sequence-specific DNA binding transcription factor activity;GO:0001071//nucleic acid binding transcription factor activity;GO:0046983//protein dimerization activity	GO:0006355//regulation of transcription, DNA-templated;GO:0006351//transcription, DNA-templated	K09264//MADS-box transcription factor, plant	gi|361050301|dbj|BAL41417.1|//MADS-domain transcription factor [Rhododendron mucronatum var. ripense]
BGI_novel_G002362								Down			29.96	52.7467	41.0233	48.72	38.5967	TF	NA	NA	NA	K12581//CCR4-NOT transcription complex subunit 7/8;K01166//ribonuclease T2 [EC:3.1.27.1]	gi|685374011|ref|XP_009120305.1|//PREDICTED: putative ribonuclease H protein At1g65750 [Brassica rapa]
BGI_novel_G002420	Up				Up						0.3	0.266667	2.21667	3.50667	0.243333	TF	NA	NA	NA	K09286//EREBP-like factor	gi|225459344|ref|XP_002285802.1|//PREDICTED: ethylene-responsive transcription factor RAP2-4-like isoform 1 [Vitis vinifera]
BGI_novel_G002501	Up	Up			Up	Down	Down			Up	0.35	7.96667	0.0166667	0.0266667	0.223333	TF	NA	GO:0003677//DNA binding	NA	K03627//putative transcription factor	gi|659071135|ref|XP_008458302.1|//PREDICTED: multiprotein-bridging factor 1c [Cucumis melo]
BGI_novel_G002537		Down	Down	Down				Up		Up	17.01	0.36	0	0.35	14.5	TF	NA	NA	NA	K09419//heat shock transcription factor, other eukaryote	gi|596183720|ref|XP_007223311.1|//hypothetical protein PRUPE_ppa007300mg [Prunus persica];gi|590574097|ref|XP_007012306.1|//Heat shock transcription factor A2 isoform 1 [Theobroma cacao]
BGI_novel_G003729	Up	Up	Up	Up	Up						6.01	20.9233	18.9733	17.9667	5.99	TF	NA	NA	NA	K13422//transcription factor MYC2	gi|359485584|ref|XP_002274829.2|//PREDICTED: transcription factor ILR3-like [Vitis vinifera];gi|297739325|emb|CBI28976.3|//unnamed protein product [Vitis vinifera]
BGI_novel_G003777									Down		5920.47	6734.98	8067.2	3790.35	4052.73	TF	GO:0043231//intracellular membrane-bounded organelle;GO:0005634//nucleus	GO:0003677//DNA binding;GO:0005488//binding;GO:0003700//sequence-specific DNA binding transcription factor activity;GO:0001071//nucleic acid binding transcription factor activity;GO:0046983//protein dimerization activity	GO:0048437//floral organ development;GO:0006355//regulation of transcription, DNA-templated	K09264//MADS-box transcription factor, plant	gi|145332891|ref|NP_001078311.1|//agamous-like MADS-box protein AGL1 [Arabidopsis thaliana];gi|449505202|ref|XP_004162405.1|//PREDICTED: floral homeotic protein AGAMOUS-like [Cucumis sativus];gi|3913005|sp|Q40872.1|AG_PANGI//RecName: Full=Floral homeotic protein AGAMOUS; AltName: Full=GAG2 [Panax ginseng]
BGI_novel_G003956			Up						Down		3782.97	4328.38	5267.85	2268.75	2504.43	TF	NA	NA	NA	K13425//WRKY transcription factor 22	gi|225443744|ref|XP_002269267.1|//PREDICTED: probable WRKY transcription factor 65 [Vitis vinifera]
BGI_novel_G004315		Down	Down	Down						Up	34.58	14.61	8.38	12.3267	37.1833	TF	NA	GO:0003676//nucleic acid binding	NA	K02437//glycine cleavage system H protein;K00162//pyruvate dehydrogenase E1 component beta subunit [EC:1.2.4.1];K13126//polyadenylate-binding protein;K05941//glutathione gamma-glutamylcysteinyltransferase [EC:2.3.2.15]	gi|590608672|ref|XP_007021328.1|//NAC domain class transcription factor isoform 1 [Theobroma cacao]
BGI_novel_G004469	Down	Down	Down	Down	Down						26.09	0.65	1.07333	0.29	20.7367	TF	NA	NA	NA	K09422//myb proto-oncogene protein, plant	gi|71041088|gb|AAZ20432.1|//MYB13 [Malus domestica];gi|719966124|ref|XP_010258093.1|//PREDICTED: transcription factor MYB34-like [Nelumbo nucifera]
BGI_novel_G004488	Down	Down	Down	Down	Down						338.18	142.637	100.1	118.507	339.18	TF	NA	GO:0016740//transferase activity	NA	K13065//shikimate O-hydroxycinnamoyltransferase [EC:2.3.1.133];K09419//heat shock transcription factor, other eukaryote	gi|596218325|ref|XP_007223985.1|//hypothetical protein PRUPE_ppa014744mg [Prunus persica]
BGI_novel_G004774				Up							21.75	42.2167	37.1333	55.21	20.3467	TF	GO:0043231//intracellular membrane-bounded organelle	GO:0000989//transcription factor binding transcription factor activity;GO:0046914//transition metal ion binding;GO:0004468//lysine N-acetyltransferase activity, acting on acetyl phosphate as donor	GO:0006351//transcription, DNA-templated	K00517	gi|255540423|ref|XP_002511276.1|//protein binding protein, putative [Ricinus communis]
BGI_novel_G004901	Up			Up	Up						2.01	1.7	6.41	8.87	2.38667	TF	NA	NA	NA	K09419//heat shock transcription factor, other eukaryote	gi|661892516|emb|CDP03674.1|//unnamed protein product [Coffea canephora]
DUH000019.1	Down	Down	Down	Down	Down		Up		Up		51.63	4.11333	4.55333	16.1633	46.2267	TF	NA	GO:0003677//DNA binding	GO:0006351//transcription, DNA-templated	K09060//plant G-box-binding factor	gi|224077864|ref|XP_002305442.1|//hypothetical protein POPTR_0004s16560g [Populus trichocarpa]
DUH000086.2			Down	Down							4.37	1.58333	0.68	0.656667	5.27333	TF	NA	NA	NA	K13035//beta-cyano-L-alanine hydratase/nitrilase [EC:3.5.5.4 4.2.1.65];K16221//transcription factor TCP21 (protein CCA1 HIKING EXPEDITION)	gi|225462562|ref|XP_002268058.1|//PREDICTED: transcription factor TCP7-like [Vitis vinifera]
DUH000159.1	Up	Up	Up	Up	Up						2.48	56.3933	53.9333	69.7333	2.98	TF	NA	NA	NA	K16190//glucuronokinase [EC:2.7.1.43];K13422//transcription factor MYC2	gi|590684240|ref|XP_007041798.1|//Basic helix-loop-helix DNA-binding superfamily protein, putative [Theobroma cacao];gi|225425507|ref|XP_002263966.1|//PREDICTED: transcription factor ABORTED MICROSPORES-like [Vitis vinifera];gi|297739024|emb|CBI28513.3|//unnamed protein product [Vitis vinifera]
DUH000216.1										Up	79.98	38.1533	41.6667	68.87	78.64	TF	NA	NA	GO:0009738//abscisic acid-activated signaling pathway;GO:0009414//response to water deprivation;GO:0009651//response to salt stress	K14432//ABA responsive element binding factor	gi|459021879|gb|AGG39700.1|//bZIP transcription factor bZIP8 [Camellia sinensis]
DUH000431.1	Down	Down	Down	Down	Down						17.53	2.64	2.44667	2.98	18.4467	TF	NA	GO:0016740//transferase activity	GO:0009058//biosynthetic process	K16190//glucuronokinase [EC:2.7.1.43];K18163//NADH dehydrogenase [ubiquinone] 1 alpha subcomplex assembly factor 6;K13422//transcription factor MYC2	gi|225425507|ref|XP_002263966.1|//PREDICTED: transcription factor ABORTED MICROSPORES-like [Vitis vinifera];gi|698509527|ref|XP_009799977.1|//PREDICTED: NADH dehydrogenase (ubiquinone) complex I, assembly factor 6 [Nicotiana sylvestris]
DUH000666.1			Down								97.13	66.38	54.8833	79.3233	109.99	TF	NA	NA	NA	K18485//myogenic factor 6;K13422//transcription factor MYC2	gi|225427181|ref|XP_002278824.1|//PREDICTED: transcription factor bHLH71 [Vitis vinifera]
DUH000690.1				Up							0.39	2.28333	3.05667	6.34667	0.376667	TF	NA	NA	NA	K13035//beta-cyano-L-alanine hydratase/nitrilase [EC:3.5.5.4 4.2.1.65];K16221//transcription factor TCP21 (protein CCA1 HIKING EXPEDITION)	gi|225456741|ref|XP_002268569.1|//PREDICTED: transcription factor TCP15-like [Vitis vinifera]
DUH000756.1	Down	Down	Down	Down	Down						188.43	60.7067	43.71	38.8633	201.083	TF	NA	NA	GO:0050794//regulation of cellular process;GO:0050896//response to stimulus;GO:0006351//transcription, DNA-templated	K13432//pathogenesis-related genes transcriptional activator PTI4;K09286//EREBP-like factor	gi|300079020|gb|ADJ67441.1|//ethylene response factor 12 [Actinidia deliciosa]
DUH001186.1			Down	Down		Down				Up	35.11	29.2667	8.89333	18.44	40.54	TF	NA	NA	NA	K09422//myb proto-oncogene protein, plant	gi|225442204|ref|XP_002274626.1|//PREDICTED: transcription factor MYB21 [Vitis vinifera]
DUH001371.1			Down	Down							38.86	25.88	11.67	12.34	41.0867	TF	NA	GO:0003677//DNA binding	GO:0006351//transcription, DNA-templated	K09338//homeobox-leucine zipper protein	gi|590720929|ref|XP_007051465.1|//Homeobox 7 [Theobroma cacao]
DUH001549.1			Down	Down							16.81	8.60667	5.69	8.16333	18.0633	TF	NA	GO:0005488//binding	NA	K08869//aarF domain-containing kinase;K12133//MYB-related transcription factor LHY;K17613//calcineurin-binding protein cabin-1	gi|590576113|ref|XP_007012873.1|//Myb-like transcription factor family protein, putative [Theobroma cacao]
DUH001916.1	Up	Up	Up	Up	Up						0	7.09	5.01	8.14333	0	TF	NA	NA	NA	K09419//heat shock transcription factor, other eukaryote	gi|225454755|ref|XP_002273949.1|//PREDICTED: heat stress transcription factor A-1-like [Vitis vinifera]
DUH002514.1	Up		Up	Up	Up						3.62	9.9	15.1033	20.97	4.49667	TF	NA	NA	NA	K09419//heat shock transcription factor, other eukaryote	gi|590704764|ref|XP_007047250.1|//Heat shock factor 4 [Theobroma cacao]
DUH002572.1		Down	Down				Up	Up		Up	31.58	6.08	11.98	18.9133	30.96	TF	NA	NA	NA	K03004//DNA-directed RNA polymerase I subunit RPA43	gi|225425432|ref|XP_002271716.1|//PREDICTED: nuclear transcription factor Y subunit gamma [Vitis vinifera]
DUH003277.2			Up								1.22	6.49	6.44	3.41	0.78	TF	GO:0043231//intracellular membrane-bounded organelle	GO:0001071//nucleic acid binding transcription factor activity;GO:0003676//nucleic acid binding	GO:0006351//transcription, DNA-templated	K09286//EREBP-like factor	gi|565376744|ref|XP_006354856.1|//PREDICTED: ethylene-responsive transcription factor ERF010-like [Solanum tuberosum]
DUH003308.1	Down		Down	Down	Down						16.3	7.77	4.41667	2.50333	16.91	TF	NA	GO:0003676//nucleic acid binding	GO:0010159//specification of organ position;GO:0010154//fruit development;GO:0009909//regulation of flower development;GO:0010158//abaxial cell fate specification;GO:0010093//specification of floral organ identity;GO:0009933//meristem structural organization;GO:0010450//inflorescence meristem growth	NA	gi|590677097|ref|XP_007039924.1|//Plant-specific transcription factor YABBY family protein [Theobroma cacao];gi|225426944|ref|XP_002266233.1|//PREDICTED: axial regulator YABBY 1 [Vitis vinifera]
DUH003329.2				Down							6.91	1.25333	1.98333	1.08	6.92333	TF	NA	NA	NA	K01870//isoleucyl-tRNA synthetase [EC:6.1.1.5];K08835//serine/threonine-protein kinase OSR1/STK39 [EC:2.7.11.1]	gi|225432983|ref|XP_002280764.1|//PREDICTED: transcriptional regulator SUPERMAN-like [Vitis vinifera]
DUH003524.1		Down	Down							Up	367.66	160.293	150.69	218.633	353.653	TF	NA	NA	NA	K09264//MADS-box transcription factor, plant	gi|361050297|dbj|BAL41415.1|//Agamous like protein [Rhododendron kaempferi]
DUH003621.1				Down							86.89	44.12	39.98	36.5433	79.8733	TF	GO:0043231//intracellular membrane-bounded organelle	GO:0003677//DNA binding;GO:0016628//oxidoreductase activity, acting on the CH-CH group of donors, NAD or NADP as acceptor;GO:0001071//nucleic acid binding transcription factor activity	GO:0006351//transcription, DNA-templated	K09264//MADS-box transcription factor, plant	gi|411169463|gb|AFW15784.1|//Agl6 [Camellia japonica]
DUH003629.1	Down	Down	Down	Down	Down	Down					95	19.38	6.38667	7.65333	104.29	TF	NA	NA	NA	K09422//myb proto-oncogene protein, plant;K16166//transcription factor MYB75	gi|619322345|gb|AHY00342.1|//MYB110 [Actinidia chinensis];gi|566171335|ref|XP_006383320.1|//hypothetical protein POPTR_0005s14480g [Populus trichocarpa]
DUH004254.1		Down									90.74	37.9133	47.5867	62.29	81.7333	TF	GO:0043231//intracellular membrane-bounded organelle;GO:0005634//nucleus	GO:0000989//transcription factor binding transcription factor activity;GO:0004402//histone acetyltransferase activity;GO:0046914//transition metal ion binding;GO:0008270//zinc ion binding;GO:0003712//transcription cofactor activity;GO:0004468//lysine N-acetyltransferase activity, acting on acetyl phosphate as donor	GO:0006355//regulation of transcription, DNA-templated;GO:0006351//transcription, DNA-templated;GO:0016573//histone acetylation	K00517	gi|661881335|emb|CDP15082.1|//unnamed protein product [Coffea canephora]
DUH004381.1			Down	Down							6.44	2.62667	1.30333	1.13	6.67	TF	NA	NA	NA	K17894//GATA-binding protein 2	gi|225449036|ref|XP_002273502.1|//PREDICTED: GATA transcription factor 9-like [Vitis vinifera]
DUH004945.2		Down	Down	Down							92.63	36.9367	28.58	34.24	99.9833	TF	NA	NA	NA	K09391//transcription factor E2F7/8	gi|297733848|emb|CBI15095.3|//unnamed protein product [Vitis vinifera];gi|697107389|ref|XP_009607525.1|//PREDICTED: E2F transcription factor-like E2FE [Nicotiana tomentosiformis]
DUH004987.1	Down	Down	Down	Down	Down	Down	Down				186.79	83.01	33.27	27.5667	198.41	TF	NA	NA	NA	K09419//heat shock transcription factor, other eukaryote	gi|596183720|ref|XP_007223311.1|//hypothetical protein PRUPE_ppa007300mg [Prunus persica]
DUH005031.1		Down	Down	Down		Down	Down	Up		Up	205.03	34.95	4.76667	8.00667	227.583	TF	NA	GO:0003677//DNA binding	GO:0006351//transcription, DNA-templated	K09264//MADS-box transcription factor, plant	gi|316890774|gb|ADU56833.1|//MADS-box protein STMADS11 subfamily [Coffea arabica];gi|375155230|gb|AFA37965.1|//SVP3 [Actinidia deliciosa]
DUH005725.1		Down	Down	Down						Up	34.88	20.1133	10.9033	15.7767	46.48	TF	NA	NA	NA	K18485//myogenic factor 6;K13422//transcription factor MYC2	gi|590595674|ref|XP_007018123.1|//DNA binding protein, putative [Theobroma cacao]
DUH005920.1			Down	Down							49.01	26.2067	21.6867	22.49	53.53	TF	NA	GO:0000166//nucleotide binding;GO:0010181//FMN binding;GO:0003824//catalytic activity;GO:0016491//oxidoreductase activity	GO:0045892//negative regulation of transcription, DNA-templated;GO:0055114//oxidation-reduction process	K03809//NAD(P)H dehydrogenase (quinone) [EC:1.6.5.2]	gi|255587934|ref|XP_002534445.1|//Minor allergen Alt a, putative [Ricinus communis]
DUH005994.2			Up	Up							4.19	6.17667	12.4633	17.4233	5.04667	TF	NA	GO:0003677//DNA binding	GO:0006351//transcription, DNA-templated	K09338//homeobox-leucine zipper protein	gi|225456662|ref|XP_002271692.1|//PREDICTED: homeobox-leucine zipper protein HAT5-like [Vitis vinifera]
DUH006016.1				Up							13.95	15.8267	20.4833	29.44	13.8633	TF	GO:0043231//intracellular membrane-bounded organelle	GO:0003677//DNA binding;GO:0001071//nucleic acid binding transcription factor activity	GO:0006351//transcription, DNA-templated	K09264//MADS-box transcription factor, plant	gi|315418862|gb|ADU15478.1|//SEP1 [Actinidia chinensis]
DUH006195.1				Down							51.39	30.4533	28.7767	23.7567	54.9467	TF	NA	GO:0003677//DNA binding;GO:0001071//nucleic acid binding transcription factor activity	GO:0010467//gene expression	K18835//WRKY transcription factor 2	gi|661883158|emb|CDP13366.1|//unnamed protein product [Coffea canephora]
DUH006301.1	Up			Up	Up		Up				2.99	3.48	6.77	15.0233	4.51333	TF	NA	GO:0016747//transferase activity, transferring acyl groups other than amino-acyl groups	NA	K09419//heat shock transcription factor, other eukaryote	gi|596218325|ref|XP_007223985.1|//hypothetical protein PRUPE_ppa014744mg [Prunus persica]
DUH006502.1			Down	Down							17.42	7.11667	5.08333	6.81	18.3967	TF	NA	NA	NA	K09422//myb proto-oncogene protein, plant	gi|359300580|gb|AEV21970.1|//R2R3 MYB transcription factor [Vaccinium corymbosum]
DUH006878.1			Down								74.67	45.5367	39.6767	50.6867	79.7433	TF	NA	NA	NA	K14328//regulator of nonsense transcripts 3	gi|225428645|ref|XP_002281517.1|//PREDICTED: B3 domain-containing transcription factor VRN1-like [Vitis vinifera]
DUH007247.1			Down	Down							6.05	1.05333	0.636667	1.00333	6.57333	TF	NA	NA	NA	K16189//phytochrome-interacting factor 4;K11253//histone H3	gi|225456461|ref|XP_002284464.1|//PREDICTED: transcription factor bHLH137 [Vitis vinifera]
DUH007759.1			Up	Up							2.74	8.96667	11.07	15.34	3.47	TF	NA	NA	NA	K01006//pyruvate, orthophosphate dikinase [EC:2.7.9.1];K03136//transcription initiation factor TFIIE subunit alpha;K05747//Wiskott-Aldrich syndrome protein;K01623//fructose-bisphosphate aldolase, class I [EC:4.1.2.13];K02184//formin 2;K12882//nuclear cap-binding protein subunit 1	gi|225443835|ref|XP_002266934.1|//PREDICTED: uncharacterized protein LOC100248051 [Vitis vinifera];gi|661898765|emb|CDO96759.1|//unnamed protein product [Coffea canephora]
DUH007907.1		Down	Down					Up		Up	13.36	4.39667	3.90333	6.65333	14.21	TF	NA	NA	NA	K10268//F-box and leucine-rich repeat protein 2/20;K13424//WRKY transcription factor 33	gi|590711366|ref|XP_007049086.1|//WRKY family transcription factor [Theobroma cacao];gi|661885574|emb|CDP10754.1|//unnamed protein product [Coffea canephora]
DUH008764.1							Down				148.36	228.853	114.38	105.11	141.027	TF	NA	NA	NA	K17894//GATA-binding protein 2	gi|697104130|ref|XP_009605872.1|//PREDICTED: GATA transcription factor 5 [Nicotiana tomentosiformis];gi|297735055|emb|CBI17417.3|//unnamed protein product [Vitis vinifera]
DUH009030.4				Up							15.5	16.9067	24.8767	33.0867	16.43	TF	NA	GO:0003677//DNA binding;GO:0043565//sequence-specific DNA binding;GO:0003700//sequence-specific DNA binding transcription factor activity	GO:0006355//regulation of transcription, DNA-templated;GO:0006351//transcription, DNA-templated	K14431//transcription factor TGA	gi|661889342|emb|CDP06929.1|//unnamed protein product [Coffea canephora];gi|590586905|ref|XP_007015829.1|//BZIP transcription factor family protein isoform 1 [Theobroma cacao]
DUH009095.1		Down	Down	Down				Up		Up	16.57	1.24667	0.35	0.5	20.8133	TF	GO:0043231//intracellular membrane-bounded organelle	GO:0000175//3'-5'-exoribonuclease activity;GO:0005488//binding	NA	K12581//CCR4-NOT transcription complex subunit 7/8	gi|694388425|ref|XP_009369921.1|//PREDICTED: probable CCR4-associated factor 1 homolog 11 [Pyrus x bretschneideri]
DUH009099.2			Down								12.26	6.78	5.38333	7.49333	13.3967	TF	NA	GO:0043565//sequence-specific DNA binding;GO:0003700//sequence-specific DNA binding transcription factor activity	GO:0006355//regulation of transcription, DNA-templated	K18835//WRKY transcription factor 2	gi|720084760|ref|XP_010243312.1|//PREDICTED: probable WRKY transcription factor 51 [Nelumbo nucifera]
DUH009375.1			Down								9.15	5.36667	3.21667	4.2	9.72333	TF	NA	NA	NA	NA	gi|255542326|ref|XP_002512226.1|//transcription factor, putative [Ricinus communis]
DUH010155.1		Down	Down								175.74	51.7533	85.26	96.2267	171.347	TF	NA	GO:0003677//DNA binding	GO:0006351//transcription, DNA-templated	K09060//plant G-box-binding factor	gi|720062969|ref|XP_010275577.1|//PREDICTED: ocs element-binding factor 1-like [Nelumbo nucifera]
DUH010190.1		Down	Down	Down							74.11	23.8767	32.04	36.9167	76.36	TF	NA	NA	NA	K03013//DNA-directed RNA polymerases I, II, and III subunit RPABC1;K03133//transcription initiation factor TFIID subunit 9B	gi|697139607|ref|XP_009623893.1|//PREDICTED: uncharacterized protein LOC104115032 isoform X1 [Nicotiana tomentosiformis];gi|697163285|ref|XP_009590464.1|//PREDICTED: uncharacterized protein LOC104087636 [Nicotiana tomentosiformis]
DUH010245.1	Down	Down	Down	Down	Down	Down	Down				70.26	28.1233	6.88667	4.09333	70.34	TF	NA	NA	NA	K09273//upstream-binding transcription factor	gi|720033530|ref|XP_010266459.1|//PREDICTED: high mobility group B protein 6-like [Nelumbo nucifera]
DUH010466.1			Up	Up		Up	Up				8.32	10.87	30.2833	37.79	8.77333	TF	NA	NA	NA	K12662//U4/U6 small nuclear ribonucleoprotein PRP4;K14963//COMPASS component SWD3	gi|720013664|ref|XP_010260253.1|//PREDICTED: transcriptional corepressor LEUNIG-like isoform X2 [Nelumbo nucifera];gi|255536783|ref|XP_002509458.1|//WD-repeat protein, putative [Ricinus communis];gi|147768312|emb|CAN78118.1|//hypothetical protein VITISV_041543 [Vitis vinifera];gi|590624388|ref|XP_007025589.1|//LisH dimerization motif,WD40/YVTN repeat-like-containing domain isoform 2 [Theobroma ca…
DUH010524.1		Down	Down	Down		Down		Up		Up	133.75	37.55	15.2233	22.3333	135	TF	NA	NA	NA	K13422//transcription factor MYC2	gi|590675211|ref|XP_007039384.1|//Basic helix-loop-helix DNA-binding family protein, putative [Theobroma cacao]
DUH010647.1			Down	Down							22.63	13.03	7.76	7.48667	24.9767	TF	NA	NA	NA	K09264//MADS-box transcription factor, plant;K09260//MADS-box transcription enhancer factor 2A;K00058//D-3-phosphoglycerate dehydrogenase [EC:1.1.1.95];K09265//MADS-box transcription factor, other eukaryote	gi|697185399|ref|XP_009601728.1|//PREDICTED: agamous-like MADS-box protein AGL62 [Nicotiana tomentosiformis]
DUH010672.1	Up	Up	Up	Up	Up						42.89	124.293	96.1867	137.577	45.4533	TF	NA	NA	NA	NA	gi|225436100|ref|XP_002277937.1|//PREDICTED: putative axial regulator YABBY 2 [Vitis vinifera];gi|590586089|ref|XP_007015607.1|//Plant-specific transcription factor YABBY family protein isoform 1 [Theobroma cacao]
DUH010898.1								Up			63.97	45.97	61.1467	79.6567	65.97	TF	GO:0043231//intracellular membrane-bounded organelle	GO:0003677//DNA binding;GO:0001071//nucleic acid binding transcription factor activity	GO:0006351//transcription, DNA-templated	K09338//homeobox-leucine zipper protein	gi|297746262|emb|CBI16318.3|//unnamed protein product [Vitis vinifera]
DUH010928.1	Up		Up	Up	Up		Up	Up			0.45	4.05333	7.88	14.73	0.19	TF	NA	GO:0000166//nucleotide binding;GO:0010181//FMN binding;GO:0003824//catalytic activity;GO:0016491//oxidoreductase activity	GO:0045892//negative regulation of transcription, DNA-templated;GO:0055114//oxidation-reduction process	K03809//NAD(P)H dehydrogenase (quinone) [EC:1.6.5.2]	gi|255587934|ref|XP_002534445.1|//Minor allergen Alt a, putative [Ricinus communis];gi|703154718|ref|XP_010111015.1|//Flavoprotein wrbA [Morus notabilis]
DUH011062.1		Down	Down	Down		Down				Up	31.8	8.45667	1.22667	1.99333	35.7233	TF	NA	NA	NA	K17046//protein DEK;K01555//fumarylacetoacetase [EC:3.7.1.2];K11292//transcription elongation factor SPT6	gi|526117595|ref|NP_001268065.1|//uncharacterized protein LOC100260747 [Vitis vinifera]
DUH011075.1				Up							5.96	5.76	12.6133	15.15	6.45667	TF	NA	NA	NA	K13424//WRKY transcription factor 33	gi|590591423|ref|XP_007017012.1|//WRKY DNA-binding protein 33 isoform 1 [Theobroma cacao]
DUH011121.1									Down		2230.48	2155.57	2653.56	1311.19	1472.26	TF	NA	NA	NA	K03143//transcription initiation factor TFIIH subunit 3;K08678//UDP-glucuronate decarboxylase [EC:4.1.1.35]	gi|225459123|ref|XP_002285695.1|//PREDICTED: uncharacterized protein LOC100267834 [Vitis vinifera]
DUH011122.1		Up							Down		4026.83	6354.68	6076.38	3002.76	3058.15	TF	NA	NA	NA	K16190//glucuronokinase [EC:2.7.1.43];K13422//transcription factor MYC2	gi|359473220|ref|XP_003631270.1|//PREDICTED: transcription factor bHLH90-like [Vitis vinifera]
DUH011203.1			Down								19.23	9.58333	8.08333	9.84667	19.37	TF	NA	NA	NA	K03124//transcription initiation factor TFIIB;K13415//protein brassinosteroid insensitive 1 [EC:2.7.10.1 2.7.11.1]	gi|297734564|emb|CBI16615.3|//unnamed protein product [Vitis vinifera]
DUH011415.1			Down							Up	10.22	5.41	3.53	6.69333	11.5133	TF	NA	NA	NA	K16189//phytochrome-interacting factor 4;K11253//histone H3;K12126//phytochrome-interacting factor 3	gi|225441702|ref|XP_002282897.1|//PREDICTED: transcription factor bHLH60 [Vitis vinifera]
DUH011453.1			Up	Up							0.77	1.72333	6.26333	5.49667	0.643333	TF	NA	NA	NA	NA	gi|225431998|ref|XP_002279307.1|//PREDICTED: transcription factor bHLH147 [Vitis vinifera]
DUH011544.3			Up	Up							6.27	8.90333	16.8333	19.78	6.63333	TF	NA	NA	NA	K13035//beta-cyano-L-alanine hydratase/nitrilase [EC:3.5.5.4 4.2.1.65];K16221//transcription factor TCP21 (protein CCA1 HIKING EXPEDITION)	gi|661899598|emb|CDO97592.1|//unnamed protein product [Coffea canephora];gi|590682365|ref|XP_007041329.1|//TCP family transcription factor [Theobroma cacao]
DUH011869.1	Up				Up						5.01	4.18667	7.52	10.6667	4.87667	TF	NA	NA	NA	K16189//phytochrome-interacting factor 4;K11253//histone H3;K12126//phytochrome-interacting factor 3	gi|590713433|ref|XP_007049642.1|//Basic helix-loop-helix DNA-binding superfamily protein, putative [Theobroma cacao];gi|645279365|ref|XP_008244684.1|//PREDICTED: transcription factor bHLH62 [Prunus mume]
DUH012329.1	Down	Down	Down	Down	Down						15.41	3.95667	3.70667	2.93333	18.2833	TF	NA	NA	NA	K13422//transcription factor MYC2	gi|643716807|gb|KDP28433.1|//hypothetical protein JCGZ_14204 [Jatropha curcas];gi|590720902|ref|XP_007051457.1|//Basic helix-loop-helix DNA-binding family protein [Theobroma cacao]
DUH012408.1			Down	Down							12.93	6.40333	4.95667	3.54333	14.2867	TF	NA	NA	NA	K15172//transcription elongation factor SPT5	gi|661888089|emb|CDP08206.1|//unnamed protein product [Coffea canephora]
DUH012429.1	Up			Up	Up		Up		Up		3.59	4.67667	10.4167	26.03	4.25	TF	NA	NA	NA	K09422//myb proto-oncogene protein, plant	gi|225456920|ref|XP_002278063.1|//PREDICTED: transcription factor MYB39 [Vitis vinifera]
DUH012488.1	Up				Up						0.91	1.63667	3.11	4.29333	0.936667	TF	GO:0043231//intracellular membrane-bounded organelle;GO:0005634//nucleus	GO:0003677//DNA binding;GO:0043565//sequence-specific DNA binding;GO:0003700//sequence-specific DNA binding transcription factor activity;GO:0001071//nucleic acid binding transcription factor activity	GO:0006355//regulation of transcription, DNA-templated;GO:0006351//transcription, DNA-templated	K09338//homeobox-leucine zipper protein	gi|661896532|emb|CDO99721.1|//unnamed protein product [Coffea canephora];gi|225444363|ref|XP_002266688.1|//PREDICTED: homeobox-leucine zipper protein PROTODERMAL FACTOR 2 [Vitis vinifera]
DUH012927.1	Down	Down	Down	Down	Down						7.94	0.123333	0.183333	0.16	7.47	TF	NA	NA	NA	K09422//myb proto-oncogene protein, plant	gi|697166888|ref|XP_009592281.1|//PREDICTED: transcription factor RAX3 [Nicotiana tomentosiformis]
DUH013046.1		Down	Down	Down						Up	12.81	2.18667	0.163333	0.243333	14.75	TF	NA	NA	NA	K14494//DELLA protein	gi|590677841|ref|XP_007040131.1|//GRAS family transcription factor [Theobroma cacao]
DUH013456.1	Up	Up	Up	Up	Up						1.73	67.66	68.3833	72.5967	2.88333	TF	GO:0043231//intracellular membrane-bounded organelle	GO:0046983//protein dimerization activity	NA	NA	gi|698520269|ref|XP_009805005.1|//PREDICTED: transcription factor PRE1-like [Nicotiana sylvestris];gi|697165326|ref|XP_009591471.1|//PREDICTED: transcription factor PRE1-like [Nicotiana tomentosiformis]
DUH013488.1			Down								32.54	18.2133	14.6067	17.6733	33.51	TF	NA	NA	NA	K09422//myb proto-oncogene protein, plant	gi|225426160|ref|XP_002273004.1|//PREDICTED: transcription factor MYB86 [Vitis vinifera]
DUH013492.1	Down	Down	Down	Down	Down						27.86	10.6433	3.53667	3.82333	32.02	TF	NA	NA	NA	K15172//transcription elongation factor SPT5	gi|661893409|emb|CDP03218.1|//unnamed protein product [Coffea canephora]
DUH013569.1			Up	Up							38.15	51.3833	107.03	99.33	39.9367	TF	NA	GO:0003677//DNA binding	GO:0006351//transcription, DNA-templated	K09264//MADS-box transcription factor, plant	gi|719999069|ref|XP_010255596.1|//PREDICTED: MADS-box transcription factor 6-like [Nelumbo nucifera]
DUH013694.1	Down	Down	Down	Down	Down						13.55	4.26667	2.70667	1.3	15.8333	TF	GO:0043231//intracellular membrane-bounded organelle	NA	NA	NA	gi|225431998|ref|XP_002279307.1|//PREDICTED: transcription factor bHLH147 [Vitis vinifera]
DUH013933.1	Up			Up	Up						50.94	66.9267	84.3867	113.07	53.0533	TF	NA	GO:0003677//DNA binding	GO:0006355//regulation of transcription, DNA-templated	K00162//pyruvate dehydrogenase E1 component beta subunit [EC:1.2.4.1];K13126//polyadenylate-binding protein	gi|198400323|gb|ACH87170.1|//nam-like protein [Camellia sinensis];gi|110740870|dbj|BAE98531.1|//hypothetical protein with NAC domain protein [Arabidopsis thaliana]
DUH013968.1				Up							1.76	3.08667	5.52667	9.32333	3.08667	TF	GO:0043231//intracellular membrane-bounded organelle;GO:0005634//nucleus	GO:0003677//DNA binding;GO:0000976//transcription regulatory region sequence-specific DNA binding;GO:0003700//sequence-specific DNA binding transcription factor activity;GO:0001071//nucleic acid binding transcription factor activity	GO:0006355//regulation of transcription, DNA-templated;GO:0006351//transcription, DNA-templated	K09338//homeobox-leucine zipper protein	gi|643734496|gb|KDP41166.1|//hypothetical protein JCGZ_15573 [Jatropha curcas];gi|225425754|ref|XP_002276889.1|//PREDICTED: homeobox-leucine zipper protein ATHB-13-like [Vitis vinifera]
DUH014287.1		Down	Down	Down						Up	34.72	7.67667	4.94	4.09333	38.2033	TF	NA	NA	GO:0006351//transcription, DNA-templated	K09285//AP2-like factor, ANT lineage	gi|441477735|dbj|BAM75180.1|//AP2-type transcription factor [Ricinus communis];gi|645245374|ref|XP_008228850.1|//PREDICTED: AP2-like ethylene-responsive transcription factor At1g16060 [Prunus mume];gi|225443245|ref|XP_002272159.1|//PREDICTED: AP2-like ethylene-responsive transcription factor At1g16060-like [Vitis vinifera]
DUH014347.1			Down	Down							9.39	3.43333	1.86	2.18	8.86	TF	NA	NA	NA	K13065//shikimate O-hydroxycinnamoyltransferase [EC:2.3.1.133];K15400//omega-hydroxypalmitate O-feruloyl transferase [EC:2.3.1.188];K09419//heat shock transcription factor, other eukaryote	gi|566172252|ref|XP_002306532.2|//ECERIFERUM 2 family protein [Populus trichocarpa]
DUH014501.1						Up	Up	Up			10.16	5.10667	16.7267	21.9467	10.9	TF	NA	NA	NA	K12133//MYB-related transcription factor LHY	gi|225453650|ref|XP_002267720.1|//PREDICTED: protein LHY-like [Vitis vinifera]
DUH014540.1			Up						Down		10.31	12.9733	24.6433	8.83	6.39	TF	NA	NA	NA	K13035//beta-cyano-L-alanine hydratase/nitrilase [EC:3.5.5.4 4.2.1.65];K16221//transcription factor TCP21 (protein CCA1 HIKING EXPEDITION)	gi|225453863|ref|XP_002272896.1|//PREDICTED: transcription factor TCP9-like [Vitis vinifera]
DUH014875.1			Down								41.2	23.2567	22.03	26.9967	45.3267	TF	GO:0043231//intracellular membrane-bounded organelle;GO:0005634//nucleus	GO:0003677//DNA binding;GO:0003700//sequence-specific DNA binding transcription factor activity;GO:0001071//nucleic acid binding transcription factor activity;GO:0046983//protein dimerization activity	GO:0006355//regulation of transcription, DNA-templated;GO:0006351//transcription, DNA-templated	K09264//MADS-box transcription factor, plant	gi|3493647|gb|AAC33475.1|//transcription activator [Pimpinella brachycarpa]
DUH014909.1	Up	Up	Up	Up	Up						0	45.7433	27.3467	35.54	0	TF	NA	NA	NA	K13422//transcription factor MYC2	gi|225426580|ref|XP_002279973.1|//PREDICTED: transcription factor MYC4 [Vitis vinifera]
DUH015077.1			Down	Down							14.61	5.43667	5.04333	5.95667	14.1867	TF	NA	NA	NA	K08066//nuclear transcription factor Y, gamma	gi|590657689|ref|XP_007034636.1|//Nuclear transcription factor Y subunit C-9 isoform 1 [Theobroma cacao]
DUH015208.1			Down	Down							28.53	13.6333	13.46	13.09	27.7967	TF	NA	NA	NA	K18835//WRKY transcription factor 2;K08819//cyclin-dependent kinase 12/13 [EC:2.7.11.22 2.7.11.23];K13424//WRKY transcription factor 33	gi|387158756|gb|AFJ54352.1|//WRKY transcription factor [Camellia sinensis]
DUH015395.1				Down							36.7	24.7033	21.2867	14.4667	34.5567	TF	NA	NA	NA	K08065//nuclear transcription Y subunit beta	gi|590630309|ref|XP_007027236.1|//Nuclear transcription factor Y subunit B-10 isoform 1 [Theobroma cacao];gi|590630316|ref|XP_007027238.1|//Nuclear transcription factor Y subunit B-10 isoform 3 [Theobroma cacao];gi|661889980|emb|CDP06700.1|//unnamed protein product [Coffea canephora]
DUH015534.3	Down	Down	Down		Down						60.14	21.0667	23.9	28.7867	56.2533	TF	NA	GO:0005488//binding	NA	K08869//aarF domain-containing kinase;K17613//calcineurin-binding protein cabin-1	gi|720019741|ref|XP_010262182.1|//PREDICTED: transcription factor MYB1R1-like [Nelumbo nucifera];gi|590576113|ref|XP_007012873.1|//Myb-like transcription factor family protein, putative [Theobroma cacao]
DUH015624.1			Down								18.09	8.1	7.54667	11.4567	18.1967	TF	GO:0043231//intracellular membrane-bounded organelle	GO:0003677//DNA binding;GO:0001071//nucleic acid binding transcription factor activity	GO:0006351//transcription, DNA-templated	K09338//homeobox-leucine zipper protein	gi|225442611|ref|XP_002284502.1|//PREDICTED: homeobox-leucine zipper protein GLABRA 2-like [Vitis vinifera];gi|297743262|emb|CBI36129.3|//unnamed protein product [Vitis vinifera]
DUH015674.1			Down								11.31	6.12333	4.16667	6.32	11.31	TF	GO:0043231//intracellular membrane-bounded organelle	GO:0003677//DNA binding;GO:0001071//nucleic acid binding transcription factor activity	GO:0006351//transcription, DNA-templated	K09264//MADS-box transcription factor, plant	gi|661883151|emb|CDP13359.1|//unnamed protein product [Coffea canephora]
DUH015732.1			Down								8.59	3.90333	2.66333	3.14667	8.96333	TF	NA	NA	NA	K15172//transcription elongation factor SPT5	gi|661882431|emb|CDP14011.1|//unnamed protein product [Coffea canephora]
DUH015743.1				Down							8.08	5.07	3.41333	2.36667	9	TF	GO:0043231//intracellular membrane-bounded organelle;GO:0005634//nucleus	GO:0003677//DNA binding;GO:0005515//protein binding;GO:0003700//sequence-specific DNA binding transcription factor activity;GO:0001071//nucleic acid binding transcription factor activity;GO:0046983//protein dimerization activity	GO:0006355//regulation of transcription, DNA-templated;GO:0006351//transcription, DNA-templated	K09264//MADS-box transcription factor, plant	gi|316890742|gb|ADU56817.1|//MADS-box protein AGL2 subfamily [Coffea arabica]
DUH015941.1							Up				5.64	5.71	13.12	21.57	12.7333	TF	NA	NA	NA	K15196//transcription factor IIIB 90 kDa subunit	gi|590617797|ref|XP_007023884.1|//Galactose oxidase/kelch repeat superfamily protein isoform 2 [Theobroma cacao]
DUH016074.2			Down								22.71	14.38	12.06	16.4233	24.9767	TF	NA	NA	NA	K08065//nuclear transcription Y subunit beta	gi|296086079|emb|CBI31520.3|//unnamed protein product [Vitis vinifera];gi|595830147|ref|XP_007206013.1|//hypothetical protein PRUPE_ppa012382mg [Prunus persica]
DUH016250.1	Down	Down	Down	Down	Down						15.44	1.01	0.95	0.326667	14.3567	TF	NA	GO:0016740//transferase activity	NA	K13065//shikimate O-hydroxycinnamoyltransferase [EC:2.3.1.133];K09419//heat shock transcription factor, other eukaryote	gi|596218325|ref|XP_007223985.1|//hypothetical protein PRUPE_ppa014744mg [Prunus persica]
DUH016810.1		Down	Down								86.15	32.2367	38.2733	68.3167	94.2333	TF	GO:0043231//intracellular membrane-bounded organelle	NA	NA	NA	gi|590646743|ref|XP_007031707.1|//Transcription factor bHLH61 isoform 2 [Theobroma cacao]
DUH017331.1	Up		Up	Up	Up						0.97	5.67333	6.77333	10.9267	1.11667	TF	NA	NA	NA	K09419//heat shock transcription factor, other eukaryote	gi|225458643|ref|XP_002284836.1|//PREDICTED: heat stress transcription factor B-4 [Vitis vinifera]
DUH017391.1			Down								4.91	2.08667	0.923333	0.973333	5.54	TF	GO:0005634//nucleus	GO:0003677//DNA binding;GO:0043565//sequence-specific DNA binding;GO:0003700//sequence-specific DNA binding transcription factor activity	GO:0010067//procambium histogenesis;GO:0007165//signal transduction;GO:0006355//regulation of transcription, DNA-templated;GO:0006351//transcription, DNA-templated	K18490//homeobox protein OTX2;K01535//H+-transporting ATPase [EC:3.6.3.6]	gi|661895501|emb|CDP01306.1|//unnamed protein product [Coffea canephora]
DUH017404.1				Up							21.71	20.2333	32.25	41.07	20	TF	GO:0005634//nucleus	GO:0043565//sequence-specific DNA binding;GO:0003700//sequence-specific DNA binding transcription factor activity	GO:0006355//regulation of transcription, DNA-templated	K16670//homeobox protein Meis2;K15613//homeobox protein Meis1	gi|720010595|ref|XP_010259298.1|//PREDICTED: homeobox protein knotted-1-like 1 isoform X1 [Nelumbo nucifera]
DUH017519.1	Up	Down	Down	Down	Up			Up		Up	59.66	13.6767	6.98667	13.18	57.7867	TF	NA	NA	NA	K09264//MADS-box transcription factor, plant	gi|397133609|gb|AFO10123.1|//MADS-box domain protein [Camellia sinensis];gi|703081153|ref|XP_010091612.1|//MADS-box protein [Morus notabilis];gi|645250197|ref|XP_008231097.1|//PREDICTED: truncated transcription factor CAULIFLOWER A-like isoform X1 [Prunus mume]
DUH017547.1			Down	Down							35.31	21.09	11.0533	15.0767	41.8167	TF	NA	NA	NA	NA	gi|723663220|ref|XP_010313623.1|//PREDICTED: transcription factor bHLH149 [Solanum lycopersicum]
DUH017847.1			Up							Down	45.18	62.6667	99.17	60.25	48.0233	TF	NA	GO:0003677//DNA binding	GO:0006351//transcription, DNA-templated	K09060//plant G-box-binding factor;K14432//ABA responsive element binding factor	gi|225448679|ref|XP_002280180.1|//PREDICTED: transcription factor RF2b [Vitis vinifera]
DUH018002.1		Down	Down	Down							61.3	23.37	15.5933	18.3333	62.6933	TF	NA	NA	NA	K13434//pathogenesis-related genes transcriptional activator PTI6	gi|566201490|ref|XP_002319978.2|//hypothetical protein POPTR_0013s15440g [Populus trichocarpa]
DUH018147.1			Down								9.78	8.38333	3.3	5.1	9.78	TF	NA	GO:0046914//transition metal ion binding;GO:0008270//zinc ion binding	NA	K09377//cysteine and glycine-rich protein	gi|255579126|ref|XP_002530411.1|//Pollen-specific protein SF3, putative [Ricinus communis];gi|590562511|ref|XP_007009107.1|//GATA type zinc finger transcription factor family protein isoform 2, partial [Theobroma cacao]
DUH018192.1	Up				Up			Up		Up	0.86	2.55667	2.51667	2.77	0.423333	TF	NA	NA	NA	NA	gi|590597524|ref|XP_007018635.1|//PLATZ transcription factor family protein isoform 3, partial [Theobroma cacao];gi|118489570|gb|ABK96587.1|//unknown [Populus trichocarpa x Populus deltoides]
DUH018938.1	Down	Down	Down	Down	Down		Down				90.96	12.5767	4.73	1.37667	94.4367	TF	NA	NA	NA	K13422//transcription factor MYC2	gi|359489179|ref|XP_002265098.2|//PREDICTED: transcription factor bHLH91-like [Vitis vinifera]
DUH019100.1	Down	Down	Down	Down	Down						38.84	2.97667	1.20667	0.286667	41.8533	TF	NA	NA	NA	K11253//histone H3;K12126//phytochrome-interacting factor 3	gi|225424835|ref|XP_002272776.1|//PREDICTED: transcription factor BPE-like [Vitis vinifera]
DUH019924.1										Up	41.41	25.1667	23.3133	34.8167	43.15	TF	GO:0043231//intracellular membrane-bounded organelle	GO:0001071//nucleic acid binding transcription factor activity	GO:0006351//transcription, DNA-templated	NA	gi|255555935|ref|XP_002519003.1|//conserved hypothetical protein [Ricinus communis];gi|661884659|emb|CDP11725.1|//unnamed protein product [Coffea canephora]
DUH019933.1			Down								28.43	13.1167	12.9867	16.4367	27.93	TF	NA	GO:0003713//transcription coactivator activity	GO:0006355//regulation of transcription, DNA-templated	K00700//1,4-alpha-glucan branching enzyme [EC:2.4.1.18];K05290//phosphatidylinositol glycan, class K [EC:2.6.-.-]	gi|296087889|emb|CBI35172.3|//unnamed protein product [Vitis vinifera]
DUH020060.1	Down	Down	Down	Down	Down						12.55	3.63667	1.21333	1.94	13.1067	TF	NA	GO:0005488//binding	GO:0006351//transcription, DNA-templated	K09264//MADS-box transcription factor, plant	gi|95103172|gb|ABF51526.1|//MADS box transcription factor [Populus tomentosa]
DUH020689.1			Up								6.38	10.5867	16.2467	11.7767	7.45667	TF	GO:0043231//intracellular membrane-bounded organelle	GO:0003677//DNA binding;GO:0001071//nucleic acid binding transcription factor activity	GO:0006351//transcription, DNA-templated	K09264//MADS-box transcription factor, plant;K09873//aquaporin TIP	gi|379133527|dbj|BAL70258.1|//suppressor of overexpression of CONSTANS 1 [Rhododendron x pulchrum]
DUH020847.1		Down	Down	Down							13.49	4.34667	3.84667	6.39	15.0867	TF	NA	GO:0003677//DNA binding	GO:0006351//transcription, DNA-templated	K09060//plant G-box-binding factor;K15382//solute carrier family 50 (sugar transporter)	gi|697094537|ref|XP_009606784.1|//PREDICTED: transcription factor RF2b-like [Nicotiana tomentosiformis]
DUH021401.2	Down	Down	Down	Down	Down						38.65	10.1233	2.96	3.12667	50.1267	TF	NA	NA	NA	K18834//WRKY transcription factor 1	gi|526118142|ref|NP_001267948.1|//uncharacterized protein LOC100264507 [Vitis vinifera]
DUH021606.1			Down	Down							23.78	11.4333	8.72	10.86	23.6233	TF	NA	GO:0060089//molecular transducer activity;GO:0032559//adenyl ribonucleotide binding;GO:0004673//protein histidine kinase activity	GO:0007165//signal transduction;GO:0006464//cellular protein modification process;GO:0006351//transcription, DNA-templated	K08282//non-specific serine/threonine protein kinase [EC:2.7.11.1]	gi|225435157|ref|XP_002281752.1|//PREDICTED: phototropin-1-like [Vitis vinifera]
DUH021740.1								Up			14.78	6.76667	13.18	17.6367	13.5333	TF	NA	NA	NA	K13459//disease resistance protein RPS2;K16190//glucuronokinase [EC:2.7.1.43];K13422//transcription factor MYC2	gi|359473220|ref|XP_003631270.1|//PREDICTED: transcription factor bHLH90-like [Vitis vinifera]
DUH022642.1		Down	Down	Down						Up	88.16	40.5867	34.46	38.1733	97.7	TF	NA	NA	NA	K13434//pathogenesis-related genes transcriptional activator PTI6	gi|590578231|ref|XP_007013450.1|//Integrase-type DNA-binding superfamily protein [Theobroma cacao]
DUH023014.1			Down	Down							7.79	3.82333	2.21667	2.68667	8.77	TF	NA	NA	NA	K04683//transcription factor Dp-1	gi|225440334|ref|XP_002270000.1|//PREDICTED: transcription factor-like protein DPA-like [Vitis vinifera]
DUH023178.1				Up							23.6	39.9167	45.1967	62.1633	26.6633	TF	GO:0043231//intracellular membrane-bounded organelle	GO:0003677//DNA binding;GO:0001071//nucleic acid binding transcription factor activity	GO:0006351//transcription, DNA-templated	K09264//MADS-box transcription factor, plant	gi|673576813|gb|AIK35209.1|//MADS-box transcription factor protein 1 [Camellia sinensis];gi|375155232|gb|AFA37966.1|//SVP4 [Actinidia deliciosa]
DUH023286.1				Up							3.41	5.86667	7.27	11.7833	3.29667	TF	NA	NA	NA	K09422//myb proto-oncogene protein, plant	gi|702274804|ref|XP_010044170.1|//PREDICTED: transcription repressor MYB4-like [Eucalyptus grandis]
DUH023769.1				Up							14.27	20.8233	25.6067	30.4633	15.0767	TF	NA	NA	NA	K12581//CCR4-NOT transcription complex subunit 7/8;K01166//ribonuclease T2 [EC:3.1.27.1]	gi|6686397|gb|AAF23831.1|AC007234_3//F1E22.12 [Arabidopsis thaliana];gi|255541964|ref|XP_002512046.1|//nucleic acid binding protein, putative [Ricinus communis]
DUH023954.3		Up									0.83	8.14333	2.92	2.59	1.05	TF	GO:0043231//intracellular membrane-bounded organelle;GO:0005634//nucleus	GO:0003677//DNA binding;GO:0043565//sequence-specific DNA binding;GO:0003700//sequence-specific DNA binding transcription factor activity;GO:0001071//nucleic acid binding transcription factor activity	GO:0043481//anthocyanin accumulation in tissues in response to UV light;GO:0006355//regulation of transcription, DNA-templated;GO:0006351//transcription, DNA-templated;GO:0048364//root development	K09338//homeobox-leucine zipper protein	gi|590722504|ref|XP_007051913.1|//HD domain class transcription factor isoform 2 [Theobroma cacao];gi|643717056|gb|KDP28682.1|//hypothetical protein JCGZ_14453 [Jatropha curcas]
DUH024263.3	Up		Up	Up	Up		Up				26.85	51.9533	86.7967	146.203	32.9367	TF	NA	NA	NA	K01870//isoleucyl-tRNA synthetase [EC:6.1.1.5]	gi|460365347|ref|XP_004228564.1|//PREDICTED: transcription repressor OFP6 [Solanum lycopersicum]
DUH024525.1			Down								7.29	6.44667	3.04	4.72333	9.18667	TF	NA	NA	NA	K01868//threonyl-tRNA synthetase [EC:6.1.1.3];K03921//acyl-[acyl-carrier-protein] desaturase [EC:1.14.19.2];K11292//transcription elongation factor SPT6;K07437//cytochrome P450, family 26, subfamily A	gi|399920229|gb|AFP55576.1|//hypothetical protein [Rosa rugosa]
DUH024711.1			Down								28.97	21.4467	16.4767	19.4533	33.8767	TF	NA	NA	NA	K13425//WRKY transcription factor 22;K13424//WRKY transcription factor 33	gi|225438803|ref|XP_002283219.1|//PREDICTED: probable WRKY transcription factor 7-like [Vitis vinifera]
DUH024759.1		Down	Down	Down				Up		Up	211.1	46.18	24.5033	28.04	212.61	TF	NA	NA	NA	K15172//transcription elongation factor SPT5	gi|697113199|ref|XP_009610482.1|//PREDICTED: zinc finger CCCH domain-containing protein 20-like [Nicotiana tomentosiformis]
DUH024782.1		Down	Down								287.26	110.823	112.767	153.853	301.27	TF	NA	NA	NA	K08869//aarF domain-containing kinase;K01184//polygalacturonase [EC:3.2.1.15];K12133//MYB-related transcription factor LHY;K11865//protein MYSM1;K17613//calcineurin-binding protein cabin-1	gi|590628661|ref|XP_007026779.1|//Duplicated homeodomain-like superfamily protein [Theobroma cacao]
DUH024871.1		Down									46.29	20.3667	36.0567	41.7667	44.7233	TF	NA	GO:0003677//DNA binding;GO:0001071//nucleic acid binding transcription factor activity	GO:0032502//developmental process;GO:0006351//transcription, DNA-templated	K16670//homeobox protein Meis2;K15613//homeobox protein Meis1	gi|225425603|ref|XP_002263313.1|//PREDICTED: homeobox protein knotted-1-like 6 [Vitis vinifera];gi|590694807|ref|XP_007044712.1|//KNOTTED1-like homeobox gene 6 [Theobroma cacao]
DUH025098.3		Down	Down	Down						Up	26.61	8.97667	6.28333	9.32667	29.5167	TF	NA	GO:0016891//endoribonuclease activity, producing 5'-phosphomonoesters;GO:0005488//binding	NA	K12581//CCR4-NOT transcription complex subunit 7/8;K06758//L1 cell adhesion molecule like protein;K03283//heat shock 70kDa protein 1/8;K04730//interleukin-1 receptor-associated kinase 1 [EC:2.7.11.1];K07437//cytochrome P450, family 26, subfamily A	gi|590625276|ref|XP_007025838.1|//Polynucleotidyl transferase [Theobroma cacao]
DUH025231.1	Down	Down	Down	Down	Down						53.02	7.77667	10.81	18.08	52.7933	TF	NA	NA	NA	K09264//MADS-box transcription factor, plant	gi|422710804|gb|AFX82108.1|//MADS-box transcription factor AG1 [Camellia japonica]
DUH025280.1				Up							2.54	3.80333	7.21333	9.58333	3.11	TF	GO:0043231//intracellular membrane-bounded organelle	GO:0003677//DNA binding;GO:0001071//nucleic acid binding transcription factor activity	GO:0006351//transcription, DNA-templated	K09264//MADS-box transcription factor, plant	gi|697180098|ref|XP_009599024.1|//PREDICTED: agamous-like MADS-box protein AGL11 [Nicotiana tomentosiformis]
DUH025312.1		Down	Down	Down						Up	159.59	56.5333	46.3433	63.33	167.99	TF	NA	NA	NA	K15172//transcription elongation factor SPT5;K03521//electron transfer flavoprotein beta subunit	gi|225445023|ref|XP_002283114.1|//PREDICTED: zinc finger CCCH domain-containing protein 49-like [Vitis vinifera]
DUH025504.1		Down	Down	Down							29.92	10.32	7.94	10.5067	29.1733	TF	NA	GO:0000166//nucleotide binding;GO:0003968//RNA-directed RNA polymerase activity;GO:0003676//nucleic acid binding	GO:0060148//positive regulation of posttranscriptional gene silencing;GO:0009751//response to salicylic acid;GO:0009615//response to virus	K11699//RNA-dependent RNA polymerase [EC:2.7.7.48]	gi|225424397|ref|XP_002284914.1|//PREDICTED: RNA-dependent RNA polymerase 1 [Vitis vinifera]
DUH025513.1		Down	Down	Down						Up	30.29	11.3633	5.91	9.85333	32.6433	TF	NA	NA	GO:0006351//transcription, DNA-templated	K09284//AP2-like factor, euAP2 lineage	gi|526117878|ref|NP_001267881.1|//transcription factor APETALA2 [Vitis vinifera]
DUH025759.1	Up			Up	Up		Up	Up			0.35	0.333333	2.97667	7.55667	0.24	TF	NA	NA	NA	K17046//protein DEK;K14572//midasin;K12811//ATP-dependent RNA helicase DDX46/PRP5 [EC:3.6.4.13];K12472//epidermal growth factor receptor substrate 15	gi|698502455|ref|XP_009796877.1|//PREDICTED: putative mediator of RNA polymerase II transcription subunit 29 [Nicotiana sylvestris]
DUH025950.1		Down	Down	Down							9.54	2.36667	0.79	1.32	11.2133	TF	GO:0043231//intracellular membrane-bounded organelle	GO:0003677//DNA binding	GO:0006351//transcription, DNA-templated	K08065//nuclear transcription Y subunit beta	gi|568830326|ref|XP_006469452.1|//PREDICTED: nuclear transcription factor Y subunit B-2-like [Citrus sinensis]
DUH025976.2			Down								31.45	31.44	16.8933	19.12	34.11	TF	GO:0043231//intracellular membrane-bounded organelle;GO:0005634//nucleus	NA	GO:0016480//negative regulation of transcription from RNA polymerase III promoter;GO:0006359//regulation of transcription from RNA polymerase III promoter	NA	gi|697113648|ref|XP_009610710.1|//PREDICTED: repressor of RNA polymerase III transcription MAF1 homolog isoform X1 [Nicotiana tomentosiformis]
DUH026213.2		Up				Down	Down	Down			1.8	110.59	0.533333	0.943333	1.44667	TF	NA	NA	NA	K16190//glucuronokinase [EC:2.7.1.43];K13422//transcription factor MYC2	gi|225459000|ref|XP_002285595.1|//PREDICTED: transcription factor bHLH93 [Vitis vinifera];gi|720062552|ref|XP_010275502.1|//PREDICTED: transcription factor bHLH93-like [Nelumbo nucifera]
DUH027163.1				Up							14.12	24.7	27.2433	34.6133	15.75	TF	GO:0043231//intracellular membrane-bounded organelle	GO:0003677//DNA binding;GO:0001071//nucleic acid binding transcription factor activity	GO:0032501//multicellular organismal process;GO:0006351//transcription, DNA-templated	K09264//MADS-box transcription factor, plant	gi|315418854|gb|ADU15474.1|//AP3 [Actinidia eriantha]
DUH027183.1				Up							25.2	43.5267	41.52	59.0933	26.11	TF	NA	GO:0005488//binding	NA	K09191//general transcription factor IIIA;K12309//beta-galactosidase [EC:3.2.1.23]	gi|224096167|ref|XP_002310559.1|//hypothetical protein POPTR_0007s05340g [Populus trichocarpa]
DUH027404.1	Down	Down	Down	Down	Down						42.33	8.43	6.20333	12.8967	45.8467	TF	NA	GO:0016746//transferase activity, transferring acyl groups	NA	K13065//shikimate O-hydroxycinnamoyltransferase [EC:2.3.1.133];K09419//heat shock transcription factor, other eukaryote	gi|255546585|ref|XP_002514352.1|//transferase, putative [Ricinus communis];gi|225430172|ref|XP_002282283.1|//PREDICTED: hydroxycinnamoyl-Coenzyme A shikimate/quinate hydroxycinnamoyltransferase [Vitis vinifera]
DUH027571.1								Down			132.02	182.303	110.98	121.98	157.867	TF	NA	NA	NA	K09264//MADS-box transcription factor, plant	gi|237784465|gb|ACR19996.1|//TDR4/Ful-like MADS-box protein [Vaccinium myrtillus]
DUH027641.1							Up	Up			21.22	10.32	17.2467	29.1633	20.1233	TF	NA	NA	NA	K09422//myb proto-oncogene protein, plant	gi|262410511|gb|ACY66803.1|//myb family transcription factor [Castanea mollissima];gi|225440368|ref|XP_002266427.1|//PREDICTED: transcription factor AS1 [Vitis vinifera]
DUH027645.2		Down	Down	Down							28.04	10.98	6.9	8.51667	32.3033	TF	NA	NA	NA	K13434//pathogenesis-related genes transcriptional activator PTI6	gi|359482343|ref|XP_002268413.2|//PREDICTED: ethylene-responsive transcription factor WIN1-like [Vitis vinifera]
DUH027689.1				Up							6.81	11.3733	13.8933	17.91	8.12667	TF	GO:0043231//intracellular membrane-bounded organelle	GO:0046914//transition metal ion binding;GO:0001071//nucleic acid binding transcription factor activity	GO:0006351//transcription, DNA-templated;GO:0000904//cell morphogenesis involved in differentiation	K12309//beta-galactosidase [EC:3.2.1.23]	gi|297739699|emb|CBI29881.3|//unnamed protein product [Vitis vinifera]
DUH027730.1			Down								3.84	0.903333	0.296667	0.563333	4.68667	TF	NA	NA	NA	K09263//MADS-box transcription enhancer factor 2, invertebrate;K09261//MADS-box transcription enhancer factor 2B;K09262//MADS-box transcription enhancer factor 2D;K04454//MADS-box transcription enhancer factor 2C;K09265//MADS-box transcription factor, other eukaryote	gi|658009352|ref|XP_008339885.1|//PREDICTED: MADS-box transcription factor 27-like isoform X2 [Malus domestica];gi|658009356|ref|XP_008339888.1|//PREDICTED: MADS-box protein FLOWERING LOCUS C-like isoform X4 [Malus domestica]
DUH027777.1			Down								23.72	11.7	10.7667	13.04	23.09	TF	NA	NA	NA	K09264//MADS-box transcription factor, plant	gi|645251155|ref|XP_008231548.1|//PREDICTED: agamous-like MADS-box protein AGL15 [Prunus mume]
DUH028265.1		Up	Up	Up							39.12	112.793	110.793	141.16	47.2633	TF	NA	NA	NA	NA	gi|359491357|ref|XP_003634271.1|//PREDICTED: transcription factor TCP5-like [Vitis vinifera]
DUH028584.1	Down		Down	Down	Down						7.33	1.22333	0.18	0.35	7.52667	TF	GO:0005634//nucleus;GO:0005829//cytosol	GO:0031386//protein tag;GO:0005515//protein binding	GO:0016925//protein sumoylation;GO:0010286//heat acclimation;GO:0043433//negative regulation of sequence-specific DNA binding transcription factor activity	K12160//small ubiquitin-related modifier	gi|590713835|ref|XP_007049747.1|//Small ubiquitin-like modifier 1, 1,SUMO1,ATSUMO1 [Theobroma cacao];gi|697126551|ref|XP_009617313.1|//PREDICTED: small ubiquitin-related modifier 1-like [Nicotiana tomentosiformis];gi|586669559|ref|XP_006836459.1|//hypothetical protein AMTR_s00228p00023500 [Amborella trichopoda]
DUH029136.1			Down							Up	12.47	5.29667	4.71667	7.77	12.5	TF	NA	NA	NA	K16222//Dof zinc finger protein DOF5.5	gi|297746199|emb|CBI16255.3|//unnamed protein product [Vitis vinifera];gi|590585689|ref|XP_007015499.1|//DOF domain class transcription factor, putative [Theobroma cacao]
DUH029209.1				Up							10.29	13.69	20.84	26.84	10.91	TF	GO:0016602//CCAAT-binding factor complex;GO:0005667//transcription factor complex	GO:0003677//DNA binding;GO:0046982//protein heterodimerization activity;GO:0043565//sequence-specific DNA binding;GO:0003700//sequence-specific DNA binding transcription factor activity;GO:0001071//nucleic acid binding transcription factor activity	GO:0006355//regulation of transcription, DNA-templated	K08066//nuclear transcription factor Y, gamma	gi|225456369|ref|XP_002284041.1|//PREDICTED: nuclear transcription factor Y subunit C-1-like isoform 1 [Vitis vinifera];gi|350540630|ref|NP_001234244.1|//CONSTANS interacting protein 2a [Solanum lycopersicum];gi|359491103|ref|XP_003634220.1|//PREDICTED: nuclear transcription factor Y subunit C-1-like isoform 2 [Vitis vinifera]
DUH029275.1	Down	Down	Down	Down	Down						163.47	51.9033	26.8033	25.7833	136.72	TF	NA	GO:0003677//DNA binding;GO:0003682//chromatin binding	GO:0009751//response to salicylic acid;GO:0009753//response to jasmonic acid;GO:0010224//response to UV-B	K09422//myb proto-oncogene protein, plant	gi|526117848|ref|NP_001268129.1|//flavonoid-related R2R3 MYB 4a repressor transcription factor [Vitis vinifera]
DUH029402.1	Down	Down	Down	Down	Down					Up	229.93	41.3033	21.6	23.6167	228.99	TF	NA	NA	GO:0006351//transcription, DNA-templated	K09287//RAV-like factor	gi|225423895|ref|XP_002281709.1|//PREDICTED: AP2/ERF and B3 domain-containing transcription repressor TEM1-like [Vitis vinifera]
DUH029543.1		Down	Down	Down							18.53	6.85333	6.25333	5.63667	20.15	TF	NA	GO:0004871//signal transducer activity;GO:0016772//transferase activity, transferring phosphorus-containing groups	GO:0007165//signal transduction;GO:0006351//transcription, DNA-templated;GO:0006796//phosphate-containing compound metabolic process	K14492//two-component response regulator ARR-A family	gi|723705799|ref|XP_010322123.1|//PREDICTED: LOW QUALITY PROTEIN: two-component response regulator ARR17 [Solanum lycopersicum]
DUH029628.1	Down	Down	Down	Down	Down						17.7	3.23	2.12333	3.10667	19.6267	TF	NA	NA	NA	K09422//myb proto-oncogene protein, plant	gi|330316252|gb|AEC11088.1|//MYB transcription factor PA1 [Diospyros kaki]
DUH029637.1			Down	Down							31.48	16.34	12.8733	14.1833	33.54	TF	NA	GO:0003677//DNA binding	GO:0006351//transcription, DNA-templated	K09338//homeobox-leucine zipper protein	gi|225464265|ref|XP_002271012.1|//PREDICTED: homeobox-leucine zipper protein HDG11-like [Vitis vinifera]
DUH029677.1		Down	Down	Down							35.81	15.7667	10.2667	9.26	39.04	TF	GO:0043231//intracellular membrane-bounded organelle	GO:0003676//nucleic acid binding	NA	K09422//myb proto-oncogene protein, plant	gi|269784584|dbj|BAI49718.1|//putative MYB transcription factor [Diospyros kaki]
DUH029819.1	Up		Up	Up	Up	Up	Up			Down	0.22	3.42667	24.2967	15.21	0.913333	TF	NA	NA	NA	NA	gi|225445722|ref|XP_002270621.1|//PREDICTED: uncharacterized protein LOC100258663 [Vitis vinifera];gi|590580096|ref|XP_007013974.1|//Sequence-specific DNA binding transcription factors, putative [Theobroma cacao]
DUH029940.1		Down	Down	Down							36.72	17.05	10.0567	13.63	43.1433	TF	NA	NA	NA	K13425//WRKY transcription factor 22;K16225//probable WRKY transcription factor 52	gi|259121377|gb|ACV92008.1|//WRKY transcription factor 6 [(Populus tomentosa x Populus bolleana) x Populus tomentosa]
DUH030029.1			Down								13.07	10.59	8.12667	11.73	18.2467	TF	NA	GO:0003677//DNA binding;GO:0003682//chromatin binding	NA	K09422//myb proto-oncogene protein, plant	gi|661893408|emb|CDP03217.1|//unnamed protein product [Coffea canephora];gi|695016293|ref|XP_009395049.1|//PREDICTED: transcription factor RAX2-like [Musa acuminata subsp. malaccensis]
DUH030218.2			Down								38.18	21.8133	16.6167	21.5467	36.13	TF	NA	GO:0003677//DNA binding	GO:0006351//transcription, DNA-templated	NA	gi|225448176|ref|XP_002266061.1|//PREDICTED: uncharacterized membrane protein At4g06598 [Vitis vinifera]
DUH030553.1			Down								6.5	3.14333	1.31	2.09	7.39	TF	NA	NA	NA	K12741//heterogeneous nuclear ribonucleoprotein A1/A3;K14491//two-component response regulator ARR-B family;K14317//nuclear pore complex protein Nup214	gi|460400885|ref|XP_004245962.1|//PREDICTED: myb family transcription factor APL isoform X2 [Solanum lycopersicum]
DUH030725.1										Up	14.09	10.03	9.24667	13.7067	16.1133	TF	GO:0005634//nucleus	GO:0004402//histone acetyltransferase activity;GO:0008270//zinc ion binding;GO:0003712//transcription cofactor activity	GO:0006355//regulation of transcription, DNA-templated;GO:0016573//histone acetylation	K00517	gi|566180447|ref|XP_006380615.1|//hypothetical protein POPTR_0007s09840g [Populus trichocarpa];gi|590705692|ref|XP_007047510.1|//BTB and TAZ domain protein 4 [Theobroma cacao]
DUH030972.1		Down	Down	Down						Up	135.51	55.5767	41.2433	42.95	132.917	TF	NA	GO:0003677//DNA binding;GO:0003682//chromatin binding	GO:0009751//response to salicylic acid;GO:0009753//response to jasmonic acid;GO:0010224//response to UV-B	K09422//myb proto-oncogene protein, plant	gi|224080616|ref|XP_002306180.1|//myb family transcription factor family protein [Populus trichocarpa];gi|324022718|gb|ADY15315.1|//R2R3-MYB transcription factor [Prunus avium]
DUH031021.1			Down								9.86	3.67333	4.36	6.66	11.8333	TF	GO:0005622//intracellular	NA	GO:0006355//regulation of transcription, DNA-templated;GO:0006366//transcription from RNA polymerase II promoter	K15172//transcription elongation factor SPT5	gi|475569805|gb|EMT15857.1|//Putative transcription elongation factor SPT5-1-like protein [Aegilops tauschii];gi|566166948|ref|XP_002305464.2|//hypothetical protein POPTR_0004s16940g [Populus trichocarpa]
DUH031258.3	Down	Down	Down	Down	Down						42.14	15.95	10.6733	13.1933	45.51	TF	NA	NA	NA	K09422//myb proto-oncogene protein, plant	gi|510794298|gb|AGN52115.1|//MYB-related transcription factor [Salvia miltiorrhiza]
DUH031449.1		Up	Up	Up				Down		Down	2.82	48.6033	40.17	54.6667	5.59667	TF	GO:0043231//intracellular membrane-bounded organelle;GO:0000785//chromatin	GO:0003676//nucleic acid binding	GO:0034728//nucleosome organization;GO:0006351//transcription, DNA-templated	K11275//histone H1/5	gi|147842416|emb|CAN71833.1|//hypothetical protein VITISV_005586 [Vitis vinifera]
DUH031808.2							Up				91.71	64.2033	114.04	170.917	86.9067	TF	NA	NA	NA	K10357//myosin V;K16743//abnormal spindle-like microcephaly-associated protein	gi|359477127|ref|XP_002272118.2|//PREDICTED: calmodulin-binding transcription activator 5-like [Vitis vinifera];gi|255556328|ref|XP_002519198.1|//calmodulin-binding transcription activator (camta), plants, putative [Ricinus communis]
DUH031827.2	Up	Up	Up	Up	Up			Up			7.69	26.58	45.0167	58.65	8.26333	TF	NA	NA	NA	K12133//MYB-related transcription factor LHY	gi|198400321|gb|ACH87169.1|//MYB transcription factor [Camellia sinensis]
DUH032009.1				Up							7.92	9.61667	14.1767	21.9933	6.76333	TF	NA	NA	NA	K00162//pyruvate dehydrogenase E1 component beta subunit [EC:1.2.4.1];K13126//polyadenylate-binding protein;K05941//glutathione gamma-glutamylcysteinyltransferase [EC:2.3.2.15]	gi|495025336|gb|AGL39659.1|//NAC transcription factor 003 [Jatropha curcas]
DUH032038.1		Down									133.11	63.8133	71.6333	94.4433	132.15	TF	GO:0043231//intracellular membrane-bounded organelle;GO:0005634//nucleus	GO:0003677//DNA binding;GO:0005515//protein binding;GO:0016628//oxidoreductase activity, acting on the CH-CH group of donors, NAD or NADP as acceptor;GO:0003700//sequence-specific DNA binding transcription factor activity;GO:0001071//nucleic acid binding transcription factor activity;GO:0046983//protein dimerization activity	GO:0006355//regulation of transcription, DNA-templated;GO:0006351//transcription, DNA-templated	K09264//MADS-box transcription factor, plant	gi|316890742|gb|ADU56817.1|//MADS-box protein AGL2 subfamily [Coffea arabica] ;gi|297738477|emb|CBI27678.3|//unnamed protein product [Vitis vinifera]
DUH032045.1				Up							14.64	23.3233	27.21	37.52	17.4467	TF	NA	NA	GO:0044699//single-organism process;GO:0009987//cellular process	K09285//AP2-like factor, ANT lineage	gi|359494798|ref|XP_002263597.2|//PREDICTED: AP2-like ethylene-responsive transcription factor ANT-like [Vitis vinifera];gi|590706016|ref|XP_007047604.1|//Integrase-type DNA-binding superfamily protein [Theobroma cacao]
DUH032362.1				Up							4.91	8.53667	11.88	13.4433	5.24333	TF	GO:0043231//intracellular membrane-bounded organelle	GO:0003677//DNA binding;GO:0001071//nucleic acid binding transcription factor activity	GO:0006351//transcription, DNA-templated	K09264//MADS-box transcription factor, plant	gi|361050297|dbj|BAL41415.1|//Agamous like protein [Rhododendron kaempferi]
DUH032708.1				Up							12.03	15.25	24.4567	27.5267	12.7033	TF	NA	NA	NA	K14491//two-component response regulator ARR-B family	gi|720003015|ref|XP_010256853.1|//PREDICTED: transcription factor PCL1 [Nelumbo nucifera]
DUH001100.1		Down	Down	Down						Up	76.61	27.6567	26.0167	35.84	72.42	TF, Cold	NA	NA	GO:0006355//regulation of transcription, DNA-templated;GO:0006970//response to osmotic stress;GO:0009409//response to cold	NA	gi|698527623|ref|XP_009760656.1|//PREDICTED: protein ESKIMO 1-like [Nicotiana sylvestris]
BGI_novel_G002912								Up			6.47	3.59667	6.95333	10.4367	6.75333	ZF	NA	NA	NA	NA	gi|297734950|emb|CBI17184.3|//unnamed protein product [Vitis vinifera];gi|565400217|ref|XP_006365628.1|//PREDICTED: zinc finger CCCH domain-containing protein 53-like isoform X2 [Solanum tuberosum]
BGI_novel_G003287			Down	Down							7.01	5.21333	3.88333	2.80333	11.27	ZF	NA	NA	NA	K18753//butyrate response factor 1;K15308//tristetraprolin	gi|719994995|ref|XP_010254349.1|//PREDICTED: zinc finger CCCH domain-containing protein 39-like isoform X1 [Nelumbo nucifera]
BGI_novel_G003288				Down							4.36	2.81333	0.906667	0.503333	4.81	ZF	NA	NA	NA	K17569//G patch domain-containing protein 2	gi|225430539|ref|XP_002285580.1|//PREDICTED: zinc finger CCCH domain-containing protein 18 [Vitis vinifera]
BGI_novel_G003630									Up		0	2.6	0	3.91667	1.26667	ZF	GO:0044464//cell part	GO:0046914//transition metal ion binding	NA	K12135//zinc finger protein CONSTANS	gi|296081249|emb|CBI17993.3|//unnamed protein product [Vitis vinifera]
BGI_novel_G003633	Down		Down	Down	Down						17.92	9.84333	5.47667	5.69667	18.3267	ZF	NA	NA	NA	K01870//isoleucyl-tRNA synthetase [EC:6.1.1.5];K11498//centromeric protein E;K05747//Wiskott-Aldrich syndrome protein;K10773//endonuclease III [EC:4.2.99.18]	gi|590637225|ref|XP_007029058.1|//C2H2 and C2HC zinc fingers superfamily protein, putative [Theobroma cacao]
DUH002023.1								Up			40.99	33.23	51.7267	69.4467	46.83	ZF	NA	NA	NA	K12135//zinc finger protein CONSTANS;K04460//serine/threonine-protein phosphatase 5 [EC:3.1.3.16]	gi|225423977|ref|XP_002282578.1|//PREDICTED: zinc finger protein CONSTANS-LIKE 16 [Vitis vinifera];gi|694322491|ref|XP_009352371.1|//PREDICTED: uncharacterized protein LOC103943751 isoform X2 [Pyrus x bretschneideri]
DUH002982.1			Down								5.16	1.72333	1.08	1.28667	6.22	ZF	NA	NA	NA	K11855//ubiquitin carboxyl-terminal hydrolase 36/42 [EC:3.4.19.12]	gi|296086488|emb|CBI32077.3|//unnamed protein product [Vitis vinifera];gi|568860513|ref|XP_006483761.1|//PREDICTED: zinc finger MYND domain-containing protein 15-like isoform X4 [Citrus sinensis];gi|359473318|ref|XP_002267713.2|//PREDICTED: uncharacterized protein LOC100258808 [Vitis vinifera]
DUH004597.1	Up				Up			Up		Up	0	0	0.126667	1.15	0	ZF	NA	NA	NA	K16281//RING-H2 zinc finger protein RHA1	gi|147776031|emb|CAN67364.1|//hypothetical protein VITISV_033303 [Vitis vinifera]
DUH005055.1			Up	Up							26.14	43.15	67.62	92.5667	27.2633	ZF	NA	NA	NA	K16222//Dof zinc finger protein DOF5.5	gi|697157971|ref|XP_009587736.1|//PREDICTED: cyclic dof factor 3 [Nicotiana tomentosiformis]
DUH005160.1		Down	Down	Down				Up		Up	21.78	5.73333	4.97333	7.16	22.6733	ZF	NA	GO:0016787//hydrolase activity	NA	K17604//zinc finger SWIM domain-containing protein 3;K01188//beta-glucosidase [EC:3.2.1.21];K00679//phospholipid:diacylglycerol acyltransferase [EC:2.3.1.158];K01206//alpha-L-fucosidase [EC:3.2.1.51];K10960//geranylgeranyl reductase [EC:1.3.1.83]	gi|661873004|emb|CDP21052.1|//unnamed protein product [Coffea canephora]
DUH005448.1	Up	Up	Up	Up	Up						3.99	48.6933	35.53	64.2533	3.58333	ZF	NA	NA	GO:0009699//phenylpropanoid biosynthetic process;GO:0006950//response to stress	K19027//zinc finger FYVE domain-containing protein 26	gi|685355862|ref|XP_009112896.1|//PREDICTED: dirigent protein 5 [Brassica rapa]
DUH005492.1	Down	Down			Down						42.35	13.2067	19.86	21.4367	38.2467	ZF	NA	NA	NA	K01870//isoleucyl-tRNA synthetase [EC:6.1.1.5];K10773//endonuclease III [EC:4.2.99.18]	gi|590719449|ref|XP_007051057.1|//Zinc finger protein 6, putative [Theobroma cacao]
DUH006223.1			Down								5.71	2.75	1.47667	2.00667	7.31667	ZF	NA	GO:0046914//transition metal ion binding;GO:0008270//zinc ion binding;GO:0003676//nucleic acid binding	NA	K17604//zinc finger SWIM domain-containing protein 3	gi|225452988|ref|XP_002262784.1|//PREDICTED: uncharacterized protein LOC100258751 [Vitis vinifera]
DUH006271.1			Down								83.52	39.81	32.9367	44.93	80.3033	ZF	GO:0044464//cell part;GO:0005622//intracellular	GO:0046914//transition metal ion binding;GO:0008270//zinc ion binding	NA	K15407//queuine tRNA-ribosyltransferase subunit QTRTD1 [EC:2.4.2.29];K03426//NAD+ diphosphatase [EC:3.6.1.22];K13098//RNA-binding protein FUS	gi|590579604|ref|XP_007013833.1|//Ran BP2/NZF zinc finger-like superfamily protein isoform 1 [Theobroma cacao];gi|224089182|ref|XP_002308653.1|//zinc finger family protein [Populus trichocarpa]
DUH007397.1			Down	Down							24.77	15.08	10.03	12.1167	27.2033	ZF	NA	NA	NA	K16281//RING-H2 zinc finger protein RHA1	gi|697142183|ref|XP_009625200.1|//PREDICTED: E3 ubiquitin-protein ligase RHA1B [Nicotiana tomentosiformis]
DUH007938.1				Up							13.52	17.7133	26.99	30.3867	13.5267	ZF	NA	NA	NA	K17604//zinc finger SWIM domain-containing protein 3;K01188//beta-glucosidase [EC:3.2.1.21];K00679//phospholipid:diacylglycerol acyltransferase [EC:2.3.1.158];K01206//alpha-L-fucosidase [EC:3.2.1.51];K10960//geranylgeranyl reductase [EC:1.3.1.83]	gi|225462452|ref|XP_002266118.1|//PREDICTED: GDSL esterase/lipase At5g45670 [Vitis vinifera]
DUH008889.1			Down	Down						Up	16.44	7.02	3.94	4.84667	17.8333	ZF	NA	NA	NA	K16281//RING-H2 zinc finger protein RHA1	gi|702242584|ref|XP_010048455.1|//PREDICTED: E3 ubiquitin-protein ligase RHA1B-like [Eucalyptus grandis]
DUH009856.1		Down	Down	Down				Up		Up	52.86	7.63667	3.12	4.55667	57.96	ZF	NA	NA	NA	K16222//Dof zinc finger protein DOF5.5	gi|566172467|ref|XP_002307484.2|//hypothetical protein POPTR_0005s21130g [Populus trichocarpa]
DUH012113.1			Down								17.01	9.61667	8.73	11.6033	18.8467	ZF	NA	GO:0046914//transition metal ion binding	NA	NA	gi|590692302|ref|XP_007044021.1|//HCP-like superfamily protein with MYND-type zinc finger [Theobroma cacao]
DUH012420.1			Down								5.41	2.56333	0.976667	1.96667	6.93333	ZF	NA	GO:0005488//binding	NA	K13210//far upstream element-binding protein;K00963//UTP--glucose-1-phosphate uridylyltransferase [EC:2.7.7.9]	gi|645277130|ref|XP_008243620.1|//PREDICTED: zinc finger CCCH domain-containing protein 14-like [Prunus mume]
DUH012526.1	Down	Down	Down	Down	Down						28.41	2.27	2.03333	5.48333	26.98	ZF	NA	NA	NA	K16222//Dof zinc finger protein DOF5.5	gi|720024906|ref|XP_010263782.1|//PREDICTED: dof zinc finger protein DOF3.4-like [Nelumbo nucifera]
DUH012750.1		Down	Down	Down						Up	15.68	3.27333	0.893333	1.18333	18.1767	ZF	NA	GO:0016788//hydrolase activity, acting on ester bonds	GO:0006629//lipid metabolic process	K17604//zinc finger SWIM domain-containing protein 3;K01188//beta-glucosidase [EC:3.2.1.21];K00679//phospholipid:diacylglycerol acyltransferase [EC:2.3.1.158];K01206//alpha-L-fucosidase [EC:3.2.1.51];K10960//geranylgeranyl reductase [EC:1.3.1.83]	gi|590602614|ref|XP_007019795.1|//Zinc finger protein, putative isoform 1 [Theobroma cacao]
DUH013836.1		Up				Down	Down	Down			3	14.1033	1.94333	1.34333	3.32	ZF	NA	NA	NA	K17604//zinc finger SWIM domain-containing protein 3;K01188//beta-glucosidase [EC:3.2.1.21];K00679//phospholipid:diacylglycerol acyltransferase [EC:2.3.1.158];K10396//kinesin family member 5;K10960//geranylgeranyl reductase [EC:1.3.1.83]	gi|565350564|ref|XP_006342238.1|//PREDICTED: uncharacterized protein LOC102603803 [Solanum tuberosum]
DUH014973.1	Up				Up			Up		Up	10.47	5.72	7.16333	12.3467	13.64	ZF	NA	NA	NA	K17604//zinc finger SWIM domain-containing protein 3;K01188//beta-glucosidase [EC:3.2.1.21];K00679//phospholipid:diacylglycerol acyltransferase [EC:2.3.1.158];K10396//kinesin family member 5;K10960//geranylgeranyl reductase [EC:1.3.1.83]	gi|225462452|ref|XP_002266118.1|//PREDICTED: GDSL esterase/lipase At5g45670 [Vitis vinifera]
DUH015123.2				Down							40.59	26.27	23.42	22.7067	46.3067	ZF	NA	NA	NA	K16222//Dof zinc finger protein DOF5.5	gi|225452849|ref|XP_002283706.1|//PREDICTED: dof zinc finger protein DOF5.2-like [Vitis vinifera]
DUH016104.1			Down	Down							8.9	3.28333	3.35333	3.51333	10.4933	ZF	NA	NA	GO:0009314//response to radiation	K19027//zinc finger FYVE domain-containing protein 26;K06630//14-3-3 protein epsilon;K17894//GATA-binding protein 2	gi|225453508|ref|XP_002277959.1|//PREDICTED: GATA transcription factor 2 [Vitis vinifera]
DUH017152.1			Down								14.55	7.62667	6.90333	9.81667	15.2867	ZF	NA	GO:0046872//metal ion binding;GO:0003723//RNA binding;GO:0008270//zinc ion binding;GO:0003676//nucleic acid binding	NA	K13210//far upstream element-binding protein;K13162//poly(rC)-binding protein 2/3/4;K00963//UTP--glucose-1-phosphate uridylyltransferase [EC:2.7.7.9]	gi|225450321|ref|XP_002273052.1|//PREDICTED: zinc finger CCCH domain-containing protein 14 [Vitis vinifera]
DUH017359.1		Down	Down	Down						Up	117.57	39.6333	25.4167	35.2033	114.773	ZF	NA	NA	NA	K17604//zinc finger SWIM domain-containing protein 3;K01188//beta-glucosidase [EC:3.2.1.21];K00679//phospholipid:diacylglycerol acyltransferase [EC:2.3.1.158];K10396//kinesin family member 5;K01206//alpha-L-fucosidase [EC:3.2.1.51];K10960//geranylgeranyl reductase [EC:1.3.1.83]	gi|698548619|ref|XP_009768390.1|//PREDICTED: GDSL esterase/lipase EXL3-like [Nicotiana sylvestris]
DUH018585.1				Down							8.56	2.14333	4.57667	2.91	8.96333	ZF	NA	NA	NA	K17604//zinc finger SWIM domain-containing protein 3	gi|697142714|ref|XP_009625462.1|//PREDICTED: uncharacterized protein LOC104116337 [Nicotiana tomentosiformis];gi|225446217|ref|XP_002263415.1|//PREDICTED: uncharacterized protein LOC100254040 [Vitis vinifera]
DUH018915.1		Down				Up	Up	Up			15.97	0.0166667	6.29333	4.76333	10.0833	ZF	NA	NA	NA	K12135//zinc finger protein CONSTANS;K12129//pseudo-response regulator 7	gi|661896041|emb|CDP00619.1|//unnamed protein product [Coffea canephora]
DUH019459.1			Down								19.56	10.5533	9.05667	13.4167	22.33	ZF	NA	GO:0046872//metal ion binding;GO:0005488//binding	NA	K03260//translation initiation factor 4G	gi|698571290|ref|XP_009774842.1|//PREDICTED: zinc finger CCCH domain-containing protein 58-like [Nicotiana sylvestris]
DUH019710.1		Down	Down	Down						Up	11.32	3.08667	0.623333	1.60333	13.1967	ZF	NA	NA	NA	K16285//RING/U-box domain-containing protein [EC:2.3.2.27]	gi|523454596|gb|AGQ44778.1|//RING-H2 zinc finger protein [Camellia sinensis]
DUH020068.1	Up	Up	Up	Up	Up						0	51.6567	62.66	70.1367	0.66	ZF	NA	GO:0005488//binding	NA	K18753//butyrate response factor 1	gi|698470096|ref|XP_009783725.1|//PREDICTED: zinc finger CCCH domain-containing protein 14 [Nicotiana sylvestris];gi|460375828|ref|XP_004233706.1|//PREDICTED: zinc finger CCCH domain-containing protein 14 [Solanum lycopersicum]
DUH020200.1			Down								128.99	73.8267	64.7767	78.1067	133.01	ZF	NA	NA	NA	K17604//zinc finger SWIM domain-containing protein 3	gi|604313819|gb|EYU26870.1|//hypothetical protein MIMGU_mgv1a025010mg [Erythranthe guttata]
DUH020794.1		Down	Down	Down						Up	83.39	31.3267	18.4667	22.89	92.0533	ZF	NA	GO:0016787//hydrolase activity	NA	K17604//zinc finger SWIM domain-containing protein 3;K01188//beta-glucosidase [EC:3.2.1.21];K00679//phospholipid:diacylglycerol acyltransferase [EC:2.3.1.158];K01206//alpha-L-fucosidase [EC:3.2.1.51];K10960//geranylgeranyl reductase [EC:1.3.1.83]	gi|147819180|emb|CAN78085.1|//hypothetical protein VITISV_034041 [Vitis vinifera]
DUH022128.1		Up	Up	Up							2.88	20.25	9.15667	9.77333	2.92333	ZF	NA	NA	NA	K13484//5-hydroxyisourate hydrolase / 2-oxo-4-hydroxy-4-carboxy-5-ureidoimidazoline decarboxylase [EC:3.5.2.17 4.1.1.97];K04077//chaperonin GroEL;K06662//cell cycle checkpoint protein	gi|670366483|ref|XP_008664667.1|//PREDICTED: zinc finger CCCH domain-containing protein 43-like [Zea mays]
DUH022269.1			Down								101.03	65.2	47.16	67.35	108.003	ZF	NA	NA	NA	K12130//pseudo-response regulator 5;K12135//zinc finger protein CONSTANS	gi|359485854|ref|XP_002264506.2|//PREDICTED: zinc finger protein CONSTANS-LIKE 9-like [Vitis vinifera];gi|590712568|ref|XP_007049415.1|//B-box type zinc finger protein with CCT domain isoform 1 [Theobroma cacao]
DUH022878.1	Up		Up	Up	Up	Up	Up	Up			4.54	6.01	35.4467	53.3767	4.23667	ZF	NA	NA	NA	NA	gi|697134037|ref|XP_009621070.1|//PREDICTED: zinc finger protein ZAT10-like [Nicotiana tomentosiformis]
DUH023731.1		Up		Up		Down	Down	Down			0	292.74	1.74667	5.65	0	ZF	NA	NA	NA	K16222//Dof zinc finger protein DOF5.5	gi|225452849|ref|XP_002283706.1|//PREDICTED: dof zinc finger protein DOF5.2-like [Vitis vinifera]
DUH023816.1	Down	Down	Down	Down	Down						50.4	1.14667	0.92	3.06667	43.24	ZF	NA	NA	NA	K16222//Dof zinc finger protein DOF5.5	gi|359473345|ref|XP_002269461.2|//PREDICTED: dof zinc finger protein DOF5.2-like [Vitis vinifera]
DUH024365.1			Up			Up					14.73	11.8667	35.0933	25.69	14.2567	ZF	NA	NA	NA	K17604//zinc finger SWIM domain-containing protein 3;K01188//beta-glucosidase [EC:3.2.1.21];K00679//phospholipid:diacylglycerol acyltransferase [EC:2.3.1.158];K10396//kinesin family member 5;K10960//geranylgeranyl reductase [EC:1.3.1.83]	gi|698460118|ref|XP_009781455.1|//PREDICTED: GDSL esterase/lipase 7-like [Nicotiana sylvestris];gi|359488321|ref|XP_003633741.1|//PREDICTED: LOW QUALITY PROTEIN: GDSL esterase/lipase 7-like [Vitis vinifera]
DUH024701.1	Up		Up	Up	Up	Up	Up	Up			0	1.73667	35.96	38.4933	0.03	ZF	NA	NA	NA	K12135//zinc finger protein CONSTANS;K12129//pseudo-response regulator 7	gi|719982820|ref|XP_010250574.1|//PREDICTED: zinc finger protein CONSTANS-LIKE 14-like isoform X2 [Nelumbo nucifera];gi|719982817|ref|XP_010250572.1|//PREDICTED: zinc finger protein CONSTANS-LIKE 14-like isoform X1 [Nelumbo nucifera]
DUH025726.1	Down	Down	Down	Down	Down						38.58	11.3967	11.88	10.76	46.0233	ZF	NA	NA	NA	K12135//zinc finger protein CONSTANS;K11323//histone arginine demethylase JMJD6 [EC:1.14.11.-]	gi|359495714|ref|XP_003635069.1|//PREDICTED: uncharacterized protein LOC100854750 [Vitis vinifera];gi|720097855|ref|XP_010247454.1|//PREDICTED: zinc finger protein HD1-like isoform X2 [Nelumbo nucifera]
DUH025809.1		Down	Down	Down						Up	10.11	1.23667	0.243333	0.443333	10.8767	ZF	NA	NA	NA	K16281//RING-H2 zinc finger protein RHA1	gi|702242584|ref|XP_010048455.1|//PREDICTED: E3 ubiquitin-protein ligase RHA1B-like [Eucalyptus grandis];gi|590674586|ref|XP_007039210.1|//RING-H2 finger protein ATL2L, putative [Theobroma cacao]
DUH025923.1	Down	Down	Down	Down	Down	Down	Down	Down			3124.22	736.657	301.86	155.957	3128.73	ZF	NA	GO:0016787//hydrolase activity;GO:0016788//hydrolase activity, acting on ester bonds	GO:0044238//primary metabolic process;GO:0006629//lipid metabolic process	K17604//zinc finger SWIM domain-containing protein 3;K01188//beta-glucosidase [EC:3.2.1.21];K00679//phospholipid:diacylglycerol acyltransferase [EC:2.3.1.158];K01206//alpha-L-fucosidase [EC:3.2.1.51];K10960//geranylgeranyl reductase [EC:1.3.1.83]	gi|645222889|ref|XP_008218370.1|//PREDICTED: GDSL esterase/lipase At5g33370-like [Prunus mume]
DUH026086.2		Up	Up	Up							6.29	29.3967	24.0067	25.2133	6.88333	ZF	NA	GO:0016787//hydrolase activity	NA	K01969//3-methylcrotonyl-CoA carboxylase beta subunit [EC:6.4.1.4];K17604//zinc finger SWIM domain-containing protein 3;K01188//beta-glucosidase [EC:3.2.1.21];K00679//phospholipid:diacylglycerol acyltransferase [EC:2.3.1.158];K10396//kinesin family member 5;K01206//alpha-L-fucosidase [EC:3.2.1.51];K10960//geranylgeranyl reductase [EC:1.3.1.83]	gi|698563894|ref|XP_009772833.1|//PREDICTED: GDSL esterase/lipase EXL3 [Nicotiana sylvestris];gi|590594497|ref|XP_007017868.1|//JHL20J20.8 protein [Theobroma cacao];gi|659089087|ref|XP_008445321.1|//PREDICTED: GDSL esterase/lipase EXL3-like [Cucumis melo];gi|356553355|ref|XP_003545022.1|//PREDICTED: GDSL esterase/lipase EXL3 [Glycine max]
DUH026566.1	Down	Down	Down		Down						15.57	7.12667	7	9.92333	19.8867	ZF	NA	NA	NA	K17604//zinc finger SWIM domain-containing protein 3;K01188//beta-glucosidase [EC:3.2.1.21];K00679//phospholipid:diacylglycerol acyltransferase [EC:2.3.1.158];K01206//alpha-L-fucosidase [EC:3.2.1.51];K10960//geranylgeranyl reductase [EC:1.3.1.83]	gi|460374417|ref|XP_004233007.1|//PREDICTED: GDSL esterase/lipase At1g29670-like [Solanum lycopersicum]
DUH026587.1			Down	Down							7.84	0.783333	1.08667	1.14	7.12667	ZF	NA	NA	NA	K05747//Wiskott-Aldrich syndrome protein	gi|719970793|ref|XP_010272343.1|//PREDICTED: zinc finger protein ZAT10 [Nelumbo nucifera]
DUH027019.1			Down								23.65	19.5467	14.27	18.73	29.8667	ZF	NA	GO:0046872//metal ion binding	NA	K03260//translation initiation factor 4G	gi|225436765|ref|XP_002267320.1|//PREDICTED: zinc finger CCCH domain-containing protein 32 isoform 1 [Vitis vinifera]
DUH027371.1			Down								15.76	5.83333	6.61667	10.65	15.5433	ZF	NA	NA	NA	K10880//DNA-repair protein XRCC3;K08835//serine/threonine-protein kinase OSR1/STK39 [EC:2.7.11.1]	gi|225443097|ref|XP_002272545.1|//PREDICTED: zinc finger protein 1-like [Vitis vinifera]
DUH027936.3			Down								4.53	0.26	0.226667	0.303333	4.03	ZF	NA	NA	NA	K12135//zinc finger protein CONSTANS	gi|224095756|ref|XP_002310466.1|//zinc finger family protein [Populus trichocarpa]
DUH027971.1		Down									42.44	15.8533	22.4333	23.49	40.1633	ZF	NA	NA	NA	K13152//U11/U12 small nuclear ribonucleoprotein 20 kDa protein	gi|720066428|ref|XP_010276516.1|//PREDICTED: zinc finger CCCH domain-containing protein 3 isoform X2 [Nelumbo nucifera];gi|296089827|emb|CBI39646.3|//unnamed protein product [Vitis vinifera]
DUH028193.1			Down								17.07	9.77	7.29	9.95	19.4267	ZF	NA	NA	NA	K11982//E3 ubiquitin-protein ligase RNF115/126 [EC:2.3.2.27]	gi|566174207|ref|XP_002308856.2|//zinc finger family protein [Populus trichocarpa]
DUH028462.3			Down								19.47	12.5267	8.89667	10.4633	19.9967	ZF	NA	NA	NA	K16222//Dof zinc finger protein DOF5.5	gi|593784323|ref|XP_007155202.1|//hypothetical protein PHAVU_003G182100g [Phaseolus vulgaris]
DUH029239.1									Down		0.99	1.70333	2.57667	0	1.09	ZF	NA	NA	NA	K16222//Dof zinc finger protein DOF5.5	gi|224113971|ref|XP_002316631.1|//Dof-type zinc finger domain-containing family protein [Populus trichocarpa]
DUH029475.1			Down	Down							5.34	2.42333	0.783333	1.03	5.96667	ZF	GO:0005938//cell cortex	GO:0046872//metal ion binding;GO:0046914//transition metal ion binding;GO:0005543//phospholipid binding	GO:0032065//cortical protein anchoring	K10615//E3 ubiquitin-protein ligase HERC4 [EC:2.3.2.26]	gi|590584925|ref|XP_007015311.1|//Regulator of chromosome condensation (RCC1) family with FYVE zinc finger domain isoform 1 [Theobroma cacao]
DUH029995.1	Down	Down	Down	Down	Down						187.13	82.26	50.03	51.0633	208.277	ZF	NA	NA	NA	K03231//elongation factor 1-alpha;K19525//vacuolar protein sorting-associated protein 13A/C;K01507//inorganic pyrophosphatase [EC:3.6.1.1];K10398//kinesin family member 11;K05658//ATP-binding cassette, subfamily B (MDR/TAP), member 1 [EC:3.6.3.44]	gi|694393235|ref|XP_009372066.1|//PREDICTED: zinc finger BED domain-containing protein RICESLEEPER 2-like [Pyrus x bretschneideri]
DUH030537.1	Down	Down	Down	Down	Down						85.65	26.57	19.3667	27.0067	85.0033	ZF	NA	GO:0005488//binding	NA	K10880//DNA-repair protein XRCC3;K10773//endonuclease III [EC:4.2.99.18]	gi|697120637|ref|XP_009614282.1|//PREDICTED: zinc finger protein 2 [Nicotiana tomentosiformis]
DUH030884.1			Down								273.66	140.913	100.823	134.09	267.103	ZF	NA	NA	NA	K16222//Dof zinc finger protein DOF5.5	gi|359496061|ref|XP_003635142.1|//PREDICTED: uncharacterized protein LOC100244391 [Vitis vinifera]
DUH031473.1			Down								5.57	4.78	1.69667	4.03333	8.89667	ZF	NA	NA	NA	NA	gi|225453529|ref|XP_002278670.1|//PREDICTED: zinc finger protein ZAT9-like isoform 1 [Vitis vinifera]
DUH031493.1		Down	Down	Down							9.67	1.67	0.143333	0.3	9.59667	ZF	NA	NA	NA	K12135//zinc finger protein CONSTANS	gi|255569661|ref|XP_002525796.1|//transcription factor, putative [Ricinus communis];gi|643731776|gb|KDP38968.1|//hypothetical protein JCGZ_00725 [Jatropha curcas]
DUH032399.1	Down		Down	Down	Down						7.91	2.85667	1.38333	0.34	9.09667	ZF	NA	GO:0016787//hydrolase activity	GO:0044238//primary metabolic process	K01969//3-methylcrotonyl-CoA carboxylase beta subunit [EC:6.4.1.4];K17604//zinc finger SWIM domain-containing protein 3;K01188//beta-glucosidase [EC:3.2.1.21];K00679//phospholipid:diacylglycerol acyltransferase [EC:2.3.1.158];K10960//geranylgeranyl reductase [EC:1.3.1.83]	gi|225462452|ref|XP_002266118.1|//PREDICTED: GDSL esterase/lipase At5g45670 [Vitis vinifera]
BGI_novel_G001046			Up								5.99	15.52	20.05	9.63667	7.39667	ZI	NA	GO:0016836//hydro-lyase activity;GO:0046914//transition metal ion binding;GO:0004089//carbonate dehydratase activity;GO:0008270//zinc ion binding	GO:0015976//carbon utilization	K01673//carbonic anhydrase [EC:4.2.1.1]	gi|661895584|emb|CDP00162.1|//unnamed protein product [Coffea canephora]
BGI_novel_G002548	Up				Up						0	1.58	1.41333	0	0	ZI	NA	NA	NA	K01534//Cd2+/Zn2+-exporting ATPase [EC:3.6.3.3 3.6.3.5];K03650//tRNA modification GTPase [EC:3.6.-.-];K14689//solute carrier family 30 (zinc transporter), member 2;K02083//allantoate deiminase [EC:3.5.3.9]	gi|565358792|ref|XP_006346209.1|//PREDICTED: uncharacterized protein LOC102579297 [Solanum tuberosum]
BGI_novel_G003888				Down							7.03	4.34	3.04667	1.73333	7.67333	ZI	GO:0044424//intracellular part;GO:0005737//cytoplasm	GO:0004022//alcohol dehydrogenase (NAD) activity;GO:0016616//oxidoreductase activity, acting on the CH-OH group of donors, NAD or NADP as acceptor;GO:0000166//nucleotide binding;GO:0046914//transition metal ion binding;GO:0008270//zinc ion binding	GO:0008152//metabolic process;GO:0055114//oxidation-reduction process	K18857//alcohol dehydrogenase class-P [EC:1.1.1.1]	gi|568214706|ref|NP_001275080.1|//alcohol dehydrogenase 1 [Solanum tuberosum]
BGI_novel_G004459		Up									0	5.00667	2.64333	2.37	0	ZI	NA	GO:0016787//hydrolase activity;GO:0008270//zinc ion binding	NA	K13148//integrator complex subunit 11 [EC:3.1.27.-]	gi|359472593|ref|XP_002281277.2|//PREDICTED: uncharacterized protein LOC100261060 [Vitis vinifera]
DUH000640.1			Down								29.74	21.9667	14.0333	18.42	28.7567	ZI	NA	GO:0016836//hydro-lyase activity;GO:0046914//transition metal ion binding;GO:0004089//carbonate dehydratase activity;GO:0008270//zinc ion binding	GO:0015976//carbon utilization	K01673//carbonic anhydrase [EC:4.2.1.1]	gi|225452452|ref|XP_002277957.1|//PREDICTED: carbonic anhydrase, chloroplastic [Vitis vinifera]
DUH001491.1			Down								4.75	1.67667	0.283333	0.37	4.37333	ZI	NA	GO:0000166//nucleotide binding;GO:0046914//transition metal ion binding;GO:0008270//zinc ion binding;GO:0003824//catalytic activity;GO:0016491//oxidoreductase activity	GO:0008152//metabolic process;GO:0055114//oxidation-reduction process	K00083//cinnamyl-alcohol dehydrogenase [EC:1.1.1.195]	gi|590706469|ref|XP_007047731.1|//Geraniol dehydrogenase 1 [Theobroma cacao];gi|359497141|ref|XP_003635436.1|//PREDICTED: probable mannitol dehydrogenase-like isoform 2 [Vitis vinifera]
DUH002694.1			Down								4.85	2.51667	0.926667	1.13333	5.74	ZI	NA	GO:0046914//transition metal ion binding;GO:0008270//zinc ion binding;GO:0004842//ubiquitin-protein transferase activity	GO:0016567//protein ubiquitination	K10658//E3 ubiquitin-protein ligase MARCH3 [EC:2.3.2.27];K10661//E3 ubiquitin-protein ligase MARCH6 [EC:2.3.2.27]	gi|643706689|gb|KDP22672.1|//hypothetical protein JCGZ_02514 [Jatropha curcas]
DUH003828.2			Down								16.65	6.98667	4.89667	7.25667	15.9467	ZI	GO:0043231//intracellular membrane-bounded organelle;GO:0005634//nucleus;GO:0000808//origin recognition complex;GO:0043234//protein complex	GO:0003677//DNA binding;GO:0005524//ATP binding;GO:0016462//pyrophosphatase activity;GO:0046914//transition metal ion binding;GO:0003676//nucleic acid binding;GO:0032559//adenyl ribonucleotide binding;GO:0017111//nucleoside-triphosphatase activity;GO:0008270//zinc ion binding	GO:0006260//DNA replication;GO:0006259//DNA metabolic process	K02603//origin recognition complex subunit 1	gi|720097042|ref|XP_010247189.1|//PREDICTED: origin recognition complex subunit 1-like isoform X2 [Nelumbo nucifera]
DUH004437.1			Down								72.7	46.8833	36.5133	49.66	77.8633	ZI	GO:0044424//intracellular part;GO:0005737//cytoplasm	GO:0004022//alcohol dehydrogenase (NAD) activity;GO:0016616//oxidoreductase activity, acting on the CH-OH group of donors, NAD or NADP as acceptor;GO:0000166//nucleotide binding;GO:0046914//transition metal ion binding;GO:0008270//zinc ion binding	GO:0008152//metabolic process;GO:0055114//oxidation-reduction process	K18857//alcohol dehydrogenase class-P [EC:1.1.1.1]	gi|568214706|ref|NP_001275080.1|//alcohol dehydrogenase 1 [Solanum tuberosum]
DUH005610.1				Up							22.09	24.7667	34.0933	52.2633	25.2633	ZI	GO:0043231//intracellular membrane-bounded organelle;GO:0005634//nucleus	GO:0019787//small conjugating protein transferase activity;GO:0046914//transition metal ion binding;GO:0008270//zinc ion binding;GO:0004842//ubiquitin-protein transferase activity	GO:0006511//ubiquitin-dependent protein catabolic process;GO:0007275//multicellular organismal development;GO:0032446//protein modification by small protein conjugation;GO:0016567//protein ubiquitination;GO:0032501//multicellular organismal process;GO:0019941//modification-dependent protein catabolic process	K04506//E3 ubiquitin-protein ligase SIAH1 [EC:2.3.2.27]	gi|643710507|gb|KDP24649.1|//hypothetical protein JCGZ_25565 [Jatropha curcas]
DUH007970.1			Down								20.81	16.8367	10.6767	11.4233	22.15	ZI	NA	GO:0000166//nucleotide binding;GO:0008270//zinc ion binding;GO:0016491//oxidoreductase activity	GO:0055114//oxidation-reduction process	K00083//cinnamyl-alcohol dehydrogenase [EC:1.1.1.195]	gi|258549503|gb|ACV74414.1|//putative cinnamyl alcohol dehydrogenase [Camellia sinensis]
DUH008088.1			Down	Down							12.8	3.89333	2.52333	2.76	11.93	ZI	GO:0016021//integral component of membrane	NA	GO:0055085//transmembrane transport	K08193//MFS transporter, ACS family, solute carrier family 17 (sodium-dependent inorganic phosphate cotransporter), other;K17866//diphthamide biosynthesis protein 2;K12670//oligosaccharyltransferase complex subunit beta;K12818//ATP-dependent RNA helicase DHX8/PRP22 [EC:3.6.4.13]	gi|590566933|ref|XP_007010373.1|//Zinc induced facilitator-like 1 isoform 3 [Theobroma cacao]
DUH008173.1								Up			17.45	9.10667	12.27	23.33	18.4167	ZI	GO:0009535//chloroplast thylakoid membrane;GO:0005751//mitochondrial respiratory chain complex IV	GO:0004129//cytochrome-c oxidase activity;GO:0008270//zinc ion binding;GO:0050897//cobalt ion binding	GO:0006123//mitochondrial electron transport, cytochrome c to oxygen;GO:0009060//aerobic respiration	K02265//cytochrome c oxidase subunit 5b	gi|697178407|ref|XP_009598185.1|//PREDICTED: putative cytochrome c oxidase subunit 5b-like isoform X1 [Nicotiana tomentosiformis]
DUH013444.1			Down								107.99	61.73	53.1967	61.1667	110.5	ZI	NA	GO:0046914//transition metal ion binding;GO:0008270//zinc ion binding	NA	K11346//inhibitor of growth protein 4	gi|225433377|ref|XP_002285610.1|//PREDICTED: PHD finger protein ING1 [Vitis vinifera]
DUH014216.1			Down								19.15	13.5567	9.38333	13.26	22.1267	ZI	GO:0048046//apoplast;GO:0009536//plastid;GO:0005777//peroxisome;GO:0005886//plasma membrane	GO:0004448//isocitrate dehydrogenase activity;GO:0000287//magnesium ion binding;GO:0004450//isocitrate dehydrogenase (NADP+) activity;GO:0046872//metal ion binding;GO:0000166//nucleotide binding;GO:0005507//copper ion binding;GO:0051287//NAD binding	GO:0006739//NADP metabolic process;GO:0044262//cellular carbohydrate metabolic process;GO:0010043//response to zinc ion;GO:0042742//defense response to bacterium;GO:0009060//aerobic respiration;GO:0019752//carboxylic acid metabolic process;GO:0006099//tricarboxylic acid cycle;GO:0046686//response to cadmium ion;GO:0006102//isocitrate metabolic process;GO:0009651//response to salt stress	K00031//isocitrate dehydrogenase [EC:1.1.1.42]	gi|643727205|gb|KDP35739.1|//hypothetical protein JCGZ_10511 [Jatropha curcas]
DUH014825.1											16.09	9.47333	12.6967	19.3233	14.9	ZI	NA	GO:0000166//nucleotide binding;GO:0046914//transition metal ion binding;GO:0008270//zinc ion binding;GO:0003824//catalytic activity;GO:0016491//oxidoreductase activity	GO:0008152//metabolic process;GO:0055114//oxidation-reduction process	K07119//uncharacterized protein	gi|225434189|ref|XP_002279359.1|//PREDICTED: NADP-dependent alkenal double bond reductase P2 [Vitis vinifera];gi|661888387|emb|CDP08120.1|//unnamed protein product [Coffea canephora]
DUH022954.1			Down								4.46	1.60333	0.403333	1.04	5.18667	ZI	NA	GO:0003677//DNA binding;GO:0008270//zinc ion binding	NA	K08073//bifunctional polynucleotide phosphatase/kinase [EC:3.1.3.32 2.7.1.78]	gi|645240303|ref|XP_008226543.1|//PREDICTED: polynucleotide 3'-phosphatase ZDP [Prunus mume];gi|674934887|emb|CDX98512.1|//BnaC05g38630D [Brassica napus];gi|685311492|ref|XP_009146312.1|//PREDICTED: polynucleotide 3'-phosphatase ZDP isoform X3 [Brassica rapa];gi|674935771|emb|CDX97615.1|//BnaA05g24640D [Brassica napus]
DUH023364.1				Up							1.04	3.66	4.74	6.79667	1.36333	ZI	NA	GO:0046914//transition metal ion binding;GO:0008270//zinc ion binding	NA	K11982//E3 ubiquitin-protein ligase RNF115/126 [EC:2.3.2.27];K16285//RING/U-box domain-containing protein [EC:2.3.2.27];K19040//E3 ubiquitin-protein ligase ATL10/75/76/77/78 [EC:2.3.2.27]	gi|661881652|emb|CDP14812.1|//unnamed protein product [Coffea canephora]
DUH024188.1				Up							27.03	70.0367	78.5967	150.007	68.5467	ZI	GO:0044424//intracellular part;GO:0005737//cytoplasm	GO:0004022//alcohol dehydrogenase (NAD) activity;GO:0016616//oxidoreductase activity, acting on the CH-OH group of donors, NAD or NADP as acceptor;GO:0000166//nucleotide binding;GO:0046914//transition metal ion binding;GO:0008270//zinc ion binding	GO:0008152//metabolic process;GO:0055114//oxidation-reduction process	K18857//alcohol dehydrogenase class-P [EC:1.1.1.1];K00001//alcohol dehydrogenase [EC:1.1.1.1]	gi|698511357|ref|XP_009800783.1|//PREDICTED: alcohol dehydrogenase 1 [Nicotiana sylvestris];gi|702373917|ref|XP_010062166.1|//PREDICTED: alcohol dehydrogenase [Eucalyptus grandis]
DUH025813.1			Down								13.27	5.27333	5.71333	7.13	14.59	ZI	NA	GO:0018456//aryl-alcohol dehydrogenase (NAD+) activity;GO:0000166//nucleotide binding;GO:0045551//cinnamyl-alcohol dehydrogenase activity;GO:0008270//zinc ion binding;GO:0003824//catalytic activity;GO:0005488//binding	GO:0009626//plant-type hypersensitive response;GO:0009809//lignin biosynthetic process;GO:0055114//oxidation-reduction process;GO:0009617//response to bacterium	K00083//cinnamyl-alcohol dehydrogenase [EC:1.1.1.195]	gi|566209058|ref|XP_002322761.2|//cinnamyl-alcohol dehydrogenase family protein [Populus trichocarpa];gi|720089276|ref|XP_010244709.1|//PREDICTED: probable mannitol dehydrogenase [Nelumbo nucifera]
DUH025964.1			Down								18.7	13.16	10.0767	12.7833	24.01	ZI	NA	GO:0046872//metal ion binding;GO:0000166//nucleotide binding;GO:0008270//zinc ion binding;GO:0003824//catalytic activity;GO:0016491//oxidoreductase activity	GO:0008152//metabolic process;GO:0055114//oxidation-reduction process	K00083//cinnamyl-alcohol dehydrogenase [EC:1.1.1.195]	gi|359497141|ref|XP_003635436.1|//PREDICTED: probable mannitol dehydrogenase-like isoform 2 [Vitis vinifera];gi|595825457|ref|XP_007205409.1|//hypothetical protein PRUPE_ppa007605mg [Prunus persica];gi|359496607|ref|XP_003635278.1|//PREDICTED: probable mannitol dehydrogenase-like [Vitis vinifera]
DUH026055.1			Down								2.58	0	0	0.04	2.72	ZI	GO:0044424//intracellular part;GO:0005737//cytoplasm	GO:0004022//alcohol dehydrogenase (NAD) activity;GO:0016616//oxidoreductase activity, acting on the CH-OH group of donors, NAD or NADP as acceptor;GO:0000166//nucleotide binding;GO:0046914//transition metal ion binding;GO:0008270//zinc ion binding	GO:0008152//metabolic process;GO:0055114//oxidation-reduction process	K18857//alcohol dehydrogenase class-P [EC:1.1.1.1]	gi|568214706|ref|NP_001275080.1|//alcohol dehydrogenase 1 [Solanum tuberosum];gi|48093455|gb|AAT40104.1|//ADH-like UDP-glucose dehydrogenase [Nicotiana tabacum];gi|702373917|ref|XP_010062166.1|//PREDICTED: alcohol dehydrogenase [Eucalyptus grandis]
DUH026584.1			Down								33.53	23.8967	18.0167	22.55	37.2433	ZI	NA	GO:0000166//nucleotide binding;GO:0008270//zinc ion binding;GO:0005488//binding;GO:0016491//oxidoreductase activity	GO:0055114//oxidation-reduction process	K00083//cinnamyl-alcohol dehydrogenase [EC:1.1.1.195]	gi|357485389|ref|XP_003612982.1|//Cinnamyl alcohol dehydrogenase [Medicago truncatula]
DUH030184.1	Up				Up						0.11	0.66	2.41333	3.92	0.23	ZI	NA	GO:0000166//nucleotide binding;GO:0008270//zinc ion binding;GO:0016491//oxidoreductase activity	GO:0055114//oxidation-reduction process	K00083//cinnamyl-alcohol dehydrogenase [EC:1.1.1.195]	gi|258549503|gb|ACV74414.1|//putative cinnamyl alcohol dehydrogenase [Camellia sinensis]
DUH031759.1		Down									119.06	52.7333	61.4567	72.68	122.24	ZI	NA	GO:0000166//nucleotide binding;GO:0008270//zinc ion binding;GO:0016491//oxidoreductase activity	GO:0055114//oxidation-reduction process	K00083//cinnamyl-alcohol dehydrogenase [EC:1.1.1.195]	gi|258549503|gb|ACV74414.1|//putative cinnamyl alcohol dehydrogenase [Camellia sinensis]
DUH031786.1									Down		762.65	790.133	967.507	447.673	511.27	ZI	GO:0005634//nucleus	GO:0046872//metal ion binding;GO:0008168//methyltransferase activity;GO:0008270//zinc ion binding;GO:0016740//transferase activity;GO:0018024//histone-lysine N-methyltransferase activity	GO:0032259//methylation;GO:0034968//histone lysine methylation	K11423//histone-lysine N-methyltransferase SETD2 [EC:2.1.1.43]	gi|255574954|ref|XP_002528383.1|//set domain protein, putative [Ricinus communis];gi|224143888|ref|XP_002325110.1|//hypothetical protein POPTR_0018s11100g [Populus trichocarpa];gi|590579857|ref|XP_007013904.1|//SET domain protein [Theobroma cacao]
BGI_novel_G000018				Up							0	0	0.776667	2.75	0	zinc transporter	NA	GO:0046872//metal ion binding;GO:0008270//zinc ion binding	NA	NA	gi|255550121|ref|XP_002516111.1|//DNA binding protein, putative [Ricinus communis];gi|255546033|ref|XP_002514076.1|//DNA binding protein, putative [Ricinus communis]
DUH001869.1			Up								23.01	24.9767	47.47	41.7133	22.48	zinc transporter	NA	NA	NA	K00430//peroxidase [EC:1.11.1.7];K19027//zinc finger FYVE domain-containing protein 26;K14325//RNA-binding protein with serine-rich domain 1;K05747//Wiskott-Aldrich syndrome protein;K17894//GATA-binding protein 2;K02184//formin 2	gi|661898020|emb|CDO97987.1|//unnamed protein product [Coffea canephora];gi|698515595|ref|XP_009802675.1|//PREDICTED: GATA transcription factor 12 [Nicotiana sylvestris]
DUH002897.1		Up				Down	Down	Down			0.42	51.47	0.206667	0.353333	0.256667	zinc transporter	NA	NA	NA	K01870//isoleucyl-tRNA synthetase [EC:6.1.1.5];K19027//zinc finger FYVE domain-containing protein 26	gi|697185915|ref|XP_009601995.1|//PREDICTED: dirigent protein 21-like [Nicotiana tomentosiformis]
DUH003570.1			Down	Down							31.59	20.01	11.66	11.79	37.5133	zinc transporter	NA	NA	NA	K02889//large subunit ribosomal protein L21e;K01870//isoleucyl-tRNA synthetase [EC:6.1.1.5];K19027//zinc finger FYVE domain-containing protein 26	gi|590582932|ref|XP_007014760.1|//Disease resistance-responsive (dirigent-like protein) family protein [Theobroma cacao]
DUH004914.1		Down	Down								24.17	7.61333	9.55	12.07	22.6867	zinc transporter	NA	NA	GO:0044765//single-organism transport	K14689//solute carrier family 30 (zinc transporter), member 2	gi|359478906|ref|XP_002280383.2|//PREDICTED: metal tolerance protein B-like [Vitis vinifera]
DUH005615.1		Down	Down	Down							112.25	54.93	32.8767	30.7967	114.493	zinc transporter	NA	NA	NA	K00430//peroxidase [EC:1.11.1.7];K14709//solute carrier family 39 (zinc transporter), member 1/2/3	gi|359485725|ref|XP_003633323.1|//PREDICTED: uncharacterized protein C167.05-like isoform 4 [Vitis vinifera];gi|147801952|emb|CAN75054.1|//hypothetical protein VITISV_039450 [Vitis vinifera]
DUH006939.1		Down	Down	Down				Up		Up	20.04	6.59	4.25	6.77333	22.4733	zinc transporter	NA	NA	NA	K01870//isoleucyl-tRNA synthetase [EC:6.1.1.5];K19027//zinc finger FYVE domain-containing protein 26	gi|590684645|ref|XP_007041903.1|//Disease resistance-responsive family protein, putative [Theobroma cacao]
DUH008437.2				Up			Up				7.43	6.87667	13.8267	23.0767	8.75	zinc transporter	GO:0044464//cell part	GO:0015075//ion transmembrane transporter activity	GO:0006811//ion transport	K14709//solute carrier family 39 (zinc transporter), member 1/2/3	gi|697116812|ref|XP_009612330.1|//PREDICTED: metal tolerance protein 4-like isoform X1 [Nicotiana tomentosiformis];gi|703087017|ref|XP_010093162.1|//Metal tolerance protein 4 [Morus notabilis]
DUH009131.1				Down							10.83	4.04333	5.29333	3.07667	11.47	zinc transporter	NA	GO:0046914//transition metal ion binding;GO:0008270//zinc ion binding	NA	NA	gi|643738427|gb|KDP44380.1|//hypothetical protein JCGZ_20060 [Jatropha curcas]
DUH010160.1			Up								0.4	4.33667	5.4	3.64333	0.573333	zinc transporter	NA	GO:0046914//transition metal ion binding;GO:0008270//zinc ion binding	NA	K10144//RING finger and CHY zinc finger domain-containing protein 1 [EC:2.3.2.27]	gi|643737977|gb|KDP43965.1|//hypothetical protein JCGZ_05432 [Jatropha curcas]
DUH012389.1		Down	Down	Down						Up	50.44	17.05	11.22	13.1233	52.3867	zinc transporter	NA	NA	NA	K02889//large subunit ribosomal protein L21e;K01870//isoleucyl-tRNA synthetase [EC:6.1.1.5];K19027//zinc finger FYVE domain-containing protein 26	gi|224052982|ref|XP_002297648.1|//disease resistance-responsive family protein [Populus trichocarpa]
DUH013480.3		Down		Down							96.72	48.7533	67.3333	47.7733	101.183	zinc transporter	NA	NA	NA	K14709//solute carrier family 39 (zinc transporter), member 1/2/3	gi|719973286|ref|XP_010241053.1|//PREDICTED: classical arabinogalactan protein 26-like [Nelumbo nucifera]
DUH015602.1				Up							0.65	0.853333	2.73333	5.98667	1.10333	zinc transporter	NA	NA	NA	K14709//solute carrier family 39 (zinc transporter), member 1/2/3	gi|698532571|ref|XP_009763110.1|//PREDICTED: metal tolerance protein 9-like [Nicotiana sylvestris]
DUH022816.2	Down				Down						427.09	306.25	326.147	253.36	444.237	zinc transporter	NA	GO:0016787//hydrolase activity	NA	K19613//leucine-rich repeat protein SHOC2;K14709//solute carrier family 39 (zinc transporter), member 1/2/3;K01180//endo-1,3(4)-beta-glucanase [EC:3.2.1.6]	gi|643720767|gb|KDP31031.1|//hypothetical protein JCGZ_11407 [Jatropha curcas];gi|502133741|ref|XP_004501875.1|//PREDICTED: C2 and GRAM domain-containing protein At5g50170-like [Cicer arietinum]
DUH023543.1		Down	Down	Down							10.24	1.12	2.26667	2.37333	8.63	zinc transporter	GO:0044464//cell part	GO:0015075//ion transmembrane transporter activity	GO:0006811//ion transport	K14709//solute carrier family 39 (zinc transporter), member 1/2/3	gi|698527797|ref|XP_009760747.1|//PREDICTED: metal tolerance protein 4-like isoform X2 [Nicotiana sylvestris]
DUH028696.1			Down	Down							15.11	7.26	6.79333	7.41	17.0333	zinc transporter	NA	NA	NA	K02889//large subunit ribosomal protein L21e;K01870//isoleucyl-tRNA synthetase [EC:6.1.1.5];K19027//zinc finger FYVE domain-containing protein 26	gi|697099088|ref|XP_009630041.1|//PREDICTED: dirigent protein 22-like [Nicotiana tomentosiformis]
DUH029764.1	Down	Down	Down	Down	Down						148.3	29.9167	36.1133	36.1833	146.23	zinc transporter	NA	NA	NA	K01870//isoleucyl-tRNA synthetase [EC:6.1.1.5];K19027//zinc finger FYVE domain-containing protein 26	gi|590684645|ref|XP_007041903.1|//Disease resistance-responsive family protein, putative [Theobroma cacao]
DUH030854.1	Down		Down	Down	Down						15.91	5.66333	2.80333	2.86	15.4333	zinc transporter	NA	NA	NA	K14709//solute carrier family 39 (zinc transporter), member 1/2/3	gi|720032935|ref|XP_010266269.1|//PREDICTED: uncharacterized protein LOC104603812 [Nelumbo nucifera];gi|697160294|ref|XP_009588926.1|//PREDICTED: uncharacterized protein LOC104086387 [Nicotiana tomentosiformis]
DUH031017.1			Down	Down							13.06	4.57667	3.97333	4.31667	11.7167	zinc transporter	NA	GO:0046872//metal ion binding	NA	K02982//small subunit ribosomal protein S3;K10144//RING finger and CHY zinc finger domain-containing protein 1 [EC:2.3.2.27]	gi|358346026|ref|XP_003637074.1|//Cell wall-associated hydrolase, partial [Medicago truncatula];gi|565380482|ref|XP_006356627.1|//PREDICTED: RING finger and CHY zinc finger domain-containing protein 1-like isoform X1 [Solanum tuberosum]
DUH032195.1	Down	Down	Down	Down	Down						8.42	0.98	1.46	0.34	7.63	zinc transporter	NA	NA	NA	K01870//isoleucyl-tRNA synthetase [EC:6.1.1.5];K19027//zinc finger FYVE domain-containing protein 26	gi|224053823|ref|XP_002297997.1|//pathogenesis-related family protein [Populus trichocarpa]

## Sheet: Table S8
Table S8. Summary of Selected DEGs
Row Labels	Count of GeneID
Transcription Factors	300
gibberellin	21
Auxin	29
ABA	14
embryogenesis	30
Flowering	4
Dormancy	4
Cytokinesis	2
Total	404
